# Supplementary material for: Functional metagenomics highlights varied infection states with dynamics of pathogens and antibiotic resistance in lower respiratory tract infections
Source: Heliyon. 2024 Sep 26;10(19):e38380. doi: 10.1016/j.heliyon.2024.e38380 (PMC11481616; doi:10.1016/j.heliyon.2024.e38380)
Supplement: Multimedia component 1 [file mmc1.xlsx]

## Sheet: BioFire FilmArray Panel
Additional File 1: BioFire FilmArray Panel targets for 18 bacteria and 08 viruses that commonly cause pneumonia as well as 07 antibiotic resistance genes
Bacteria	Virus	AMR genes
(Semi-Quantitative)	Adenovirus	Carbapenemases
Acinetobacter calcoaceticus-baumannii complex	Coronavirus	IMP
Enterobacter cloacae complex	Human metapneumovirus	KPC
Escherichia coli	Human rhinovirus/enterovirus	NDM
Haemophilus influenzae	Influenza A virus	OXA-48-like
Klebsiella aerogenes	Influenza B virus	VIM
Klebsiella oxytoca	Middle East respiratory syndrome coronavirus (MERS-CoV)
Klebsiella pneumoniae group	Parainfluenza virus	ESBL
Moraxella catarrhalis	Respiratory syncytial virus	CTX-M
Proteus spp.
Pseudomonas aeruginosa		Methicillin Resistance
Serratia marcescens		mecA/C and MREJ (MRSA)
Staphylococcus aureus
Streptococcus agalactiae
Streptococcus pneumoniae
Streptococcus pyogenes
(Qualitative)
Chlamydia pneumoniae
Legionella pneumophila
Mycoplasma pneumoniae
