# Supplementary material for: Functional metagenomics highlights varied infection states with dynamics of pathogens and antibiotic resistance in lower respiratory tract infections
Source: Heliyon. 2024 Sep 26;10(19):e38380. doi: 10.1016/j.heliyon.2024.e38380 (PMC11481616; doi:10.1016/j.heliyon.2024.e38380)
Supplement: Multimedia component 2 [file mmc2.xlsx]

## Sheet: Clinical_LRTI
Additional File 2: Clinical details of Study Cohort
S. No.	MAX Id	Age	Gender	Bacterial Pathogens	Resistance Gene	Virus	Presenting complain	Diagnosis	Ventilator	Died/Survived	Medicines	Past history	Test	VAP/Non-VAP
1	SKCT.494566	61	Male	Staphylococcus aureus	MecA/C and MREJ	Human Metapneumovirus	breathlessness (MMRC grade 2) intermittent cough mild joint pain	Organizing Pneumonia Lower Respiratory Tract Infection (Balf Culture- MRSA) Rheumatoid Arthritis?	No	Survived	Linid 600mg Medrol 16mg Pantocid 40 mg Abetaneuron d3 Nebulizaton Duolin LD 2.5 ml Nebulisation Foracort 1mg	Hypertension Type 2 Diabetes Mellitus	CBC (Hb 12.9, TLC 8.4, Platelet count 186), RFT (Sodium 139, Potassium 3.82, Urea 24, Creatinine 0.9), LFT (Billirubin Total 0.7, TP 5.7, Albumin 3.5, Globulin 2.2, SGOT 23, SGPT 20), HbA1c 6.47. Urine routine (2 leukocytes). BAL for Gram stain: gram positive cocci; AFB stain: Negative; fungus examination: negative; GeneXpert: negative; BAL culture: MRSA detected, already on tiecoplanin. Cryolung…	Non-VAP
2	SKCT.378638	53	Male	Staphylococcus aureus	MecA/C MREJ	Influenza A	fever cough generalized weakness	Lower respiratory Tract infection	No	Survived	Taxim O 200mg Azee 500 Mg Vizylac Pan 40 Mg Looz 20ml Alex 10 Ml Trajenta 5 Mg Ecosprin Av 75/10 Mg S-Numlo 5mg Febuget 40mg	Type 2 Diabetes Mellitus Hypertension	CBC (Hb- 11.5, TLC- 6.5, and Platelet counts- 150000), RFT (Urea- 37.2, Creatinine- 1.5, Sodium- 138, and Potassium- 4.49), LFT (TP- 7.4, Albumin- 4.5, Globulin- 2.9, Bilirubin total- 0.6, SGOT- 25, SGPT- 21), Lipid profile (cholesterol 94, TG 128, HDL 22, LDL 58, VLDL 25.6). CRP 24.77, HbA1c 5.2. Dengue NS-1 antigen, malaria antigen, typhidot test, COVID-19 antigen & COVID-19 RT PCR negative. Bl…	Non-VAP
3	SKDD.726875	37	Male	Staphylococcus aureus; Streptococcus pneumoniae	Not Detected	Not Detected	fever cough chest pain	B/L lower lobe Pneumonia Myringitis With Active Com- Right Ear	No	Survived	Ceftum 500 mg Azee 500mg Pantop 40 mg Econorm 1 cap Rapitus -sf 10ml ciplox ear drops Lorfast 10 mg	H/O Hodgkin Lymphoma - Diagnosed in 2018. Completed chemotherapy	CBC (Hb-12.6 , TLC-18.8 and Platelet counts- 430000), RFT (Urea-36.5, Creatinine-0.9, calcium- 8.9, Sodium-132 , chloride- 100 and Potassium-5.11, bicarbonate-23 ), LFT (TP-8 , Albumin-4.2 , Globulin-3.8 , Bilirubin total-1, direct/indirect-0.22/0.78, SGOT-37 , SGPT- 42, ALP-64, GGTP-42). CRP: 84.66, NT pro BNP-63.6, CK-MB (mass)- 0.4, Trop I-0.002, procalcitonin level- 0.28, Typhidot IgG/IgM- ne…	Non-VAP
4	SKMS.416415	33	Female	Streptococcus pneumoniae	Not Detected	Respiratory Syncytial Virus	Fever Cough Breathlessness	Pneumonia	NA	NA	Tazact Claribid	NA	NA	NA
5	SKCT.148975	30	Female	Staphylococcus aureus	MecA/C MREJ	Influenza A	Cough	B/L Pneumonia	NA	NA	Allegra 120mg	Beta Thalesemia/LSCS	NA	NA
6	SKDD.138967	75	Male	Haemophilus influenzae	Not Detected	Human Rhinovirus/ Enterovirus	fever cough breathlessness	B/L Pneumonia Sepsis With Septic shock with MODS CAD Post-CABG /AVR/CKD	Yes	Died	NA	Coronary Artery Disease (post PTCA, post CABG), Aortic Valve Replacement, hypertension, type 2 diabetes mellitus, CKD stage 3, post pyeloplasty both kidneys	CBC (Hb 10, TLC 7.5, Platelet count 213), RFT (Sodium 135, Potassium 4.06, Urea 56.5, Creatinine 2.1), LFT (Billirubin Total 0.9, TP 6.2, Albumin 3.7, Globulin 2.5, SGOT 42, SGPT 32, Alp 135). NTproBNP: 8240, trop I: 0.04, INR: 1.14, CRP: 256.27, iPTH: 66.5, 25OH vitamin D3: 98.13, phosphorus: 2.3, CK-MB: 7.5. COVID 19 antigen negative. Urine routine: 1-2 leukocytes, 0-1 epithilial cells. Blood &…	VAP Suspected
7	SKDD.202822	65	Female	Not Detected	Not Detected	Not Detected	fever breathlessness	Atypical Pneumonia under evaluation	NA	NA	Azee 250mg Neksium 40mg Sucrafil Mucaine gel Rapitus Dolo 650 Ecosprin 75mg Depura 60k Amlodipine 2.5mg Telma 20mg	Kidney donor 2003 Hypertension	NA	NA
8	SHGN.350216	5	Male	Streptococcus pneumoniae	Not Detected	Human Metapneumovirus	fever Cough Pain abdomen	Lower respiratory Tract infection	No	Survived	Linezolid (100mg/5ml) Augmentin Econorm Crocin DS Lanzol junior 15 mg	No significant past medical history	CBC (Hb 10.4, TLC 8.4, Platelet Count 200, Neutrophil 8, ESR 34) RFT (Sodium 136, Potassium 4.38, Creat 0.5, Urea 29.3) LFT (SGOT/SGPT 22/12) CRP 245.29, Covid-19 rapid antigen, Typhidot/ malaria antigen/ Dengue NS1 antigen : negative, Blood culture showed no growth. Pleural fluid GeneXpert MTB/RIF: negative; ADA : 28.10, LDH : 1008 IU/L, Glucose : 39 mg/dL, Protein : 3.8 g/dL,albumin : 1.90,Tota…	Non-VAP
9	SKCT.490445	68	Female	Pseudomonas aeruginosa	NDM, VIM	NA	shortness of breath cough	Infective Exacerbation of COPD RUL Thick Walled Cavity: negative For Aspergillus Type 1 Respiratory Failure (Resolved)	No	Survived	Lasilactone 50mg Mucinac 600mg Ceftum 500 Mg Doxy 100mg Medrol 4 Mg Pan-D 40 Mg Rejunex Cd3 Amlodipine 5mg Rapitus Nebulizaton Duolin Ld 2.5 MI Nebulisation Foracort 1mg	Hypertension Tuberculosis	CBC (Hb 11.9, TLC 8.3, Platelet count 222), RFT (Sodium 137, Potassium 5.06, Urea 27, Creatinine 0.8), LFT (Billirubin Total 0.8, TP 7, Albumin 3.6, Globulin 3.4, SGOT 32, SGPT 32, ALP 119) RFT (urea 45.5, creatinine 0.6, sodium 137, potassium 4.76). NTproBNP 13800, trop I 0.03, procalcitonin 0.04, INR 1.12. Urine routine: 0-1 leukocytes. Blood & Urine culture sterile. Sputum culture sterile. COV…	Non-VAP
10	SKDD.885233	77	Male	Proteus spp.; Pseudomonas aeruginosa	NA	NA	NA	Aspiration Pneumonitis Sepsis Candidemia - C. Auris In Blood (One Arm)	Yes	NA	NA	NA	NA	NA
11	SKCT.34112	42	Female	Pseudomonas aeruginosa	CTX-M	Human Rhinovirus/ Enterovirus	cough severe pain left lower chest pain middle back cough wheezing and hoarseness of voice.	Lingular & Left Lower Lobe Cylindrical Bronchiectasis - Pseudomonas Aeruginosa in BAL Pcr; CTXM +ve. Maxillary Sinusitis	No	Survived	Cepodem 200 mg Azee 500 mg Nebulisation Tobramycin 300 mg Pantocid 40 mg Montair Fxs Duonase nasal spray Nebulizaton Duolin 2.5 Ml Nebulisation Foracort 1mg Rapitus Paracetamol 650 Mg Tryptomer 10mg Abetaneuron D3	Nothing significant	CBC (Hb 12.1, TLC 6.3, Platelet count 155), RFT (Sodium 137, Potassium 4.3, Urea 26.7, Creatinine 0.8), LFT (Billirubin Total 0.6, TP 8.3, Albumin 4.9, Globulin 3.4, SGOT 32, SGPT 15). NTproBNP 167, trop I 0.002, INR 1.08, CRP parameters 9.05, d.dimer (qn) 116, Immunoglobulin E 35.5. Urine routine examination: occasional RBCs, 0-1 leukocytes. COVID-19 antigen negative. Urine culture sterile. Sput…	Non-VAP
12	SKCT.62207	74	Male	Klebsiella pneumoniae; Staphylococcus aureus	CTX-M, NDM, OXA-48 like	NA	Fever breathing difficulty (SPO2: 85%) loss of apetite	Pneumonia with septic shock Encephalopathy caused Dyselectrolemia B\L Pneumonia	Yes	Survived	NA	Hypertension Right hemiparesis (Aug 2022) Left Capsuloganglionic bleed	CBC (Hb- 13.3, TLC- 13.8, Platelet count- 162), RFT (Sodium- 181, Potassium- 3.76, Urea- 172.9, Creatinine- 2.9), LFT (Bilirubin Total- 0.3, TP - 6, Albumin 013 2.3, SGOT - 146, SGPT - 91). Trop I 0.090E00.14, INR 1.28, NTproBNP 1880, CPK 531, D.dimer 5217, ammonia 68.3, TSH 0.23. COVID-19 antigen, malaria antigen, peripheral smear for malaria parasite, typhidot test: negative. Urine routine: hig…	NA
13	SKDD.360592	90	Male	Acinetobacter calcoaceticus-baumanni complex	NDM	Influenza A	fever breathlessness MMRC grade 4	Pneumonia	Yes	Died	Calaptin (Verapamil) 40mg Dabigatran/Pradaxa 75 Mg Atorvas 10mg Febutas 40mg Gabapin Nt 100mg Meganeuron Dytor 5mg Derphyllin R 300mg Seroflo Inhaler, Levolin Nebulization	Post CABG (2002) COPD Hypertension Atrial fibrillation BPH Peripheral neuropathy and nephropathy	CBC (Hb 14.3, TLC 9.5, Platelet count 162), RFT (Sodium 135, Potassium 4.08, Urea 41.6, Creatinine 1.3), LFT (Bilirubin total 0.8, Total Protein 7.4, Albumin 3.8, Globulin 3.6, SGOT 64, SGPT 44, Alkaline phosphatase 89). CPK 500, CK-MB 18.4, NTproBNP 672, Trop I 0.05, 25OH vitamin D3 75.31, CRP parameters 47.29. Dengue NS-1 antigen negative. Chest X-ray showed: bilateral lung fields hyperinflated…	Suspected VAP
14	SKDD.928962	64	Male	Acinetobacter calcoaceticus-baumanni complex; Klebsiella pneumoniae group; Staphylococcus aureus	CTX-M, NDM, OXA-48 like, MecA/C and MREJ	NA	Intubated State breathlessness and O2 requirement	B/L Patchy Pneumonia With Left Pleural Thickening	Yes	Died	Fentanyl 500mcg/10ml Meropenem Clindamcyin Teicoplanin Valcyclovir 500 Mg Solumedrol 40	Septic Shock Viral Encephalopathy B/L Pneumonia Herpes Zoster Decreased Urine Output Raised D Dimer Hypernatremia Type 2 Respiratory Failure	CBC (Hb 7.2, TLC 11K, Platelet 165000), Procal 2, IGR 65, INR 1 NTpro Bnp 10500. D-Dimer 3460, Echo- Lvef 60-65 % Rvsp 48, CRP 103. Blood And Urine C/S Steirle, Stool For Ob Positive Viral Markers NR- HIV NR. Urine Routine: 5-7 Leukocytes.	Suspected VAP
15	SKCT.493510	41	Female	Not Detected	Not Detected	Influenza A	Fever cough breathlessness	Bronchopneumonia with ARDS (Influenza A Pneumonia)	Yes	Survived	Udiliv 300 mg Pantocid 40mg Faronem 200 mg Prednisolone 5 mg Uprise D3 60000 units	Hypercholestrolemia No h/o Asthma/COPD/PTB No h/o DM/HTN	CBC (Hb- 11.5, TLC-6.3, Platelet count-209), RFT (Sodium-139, Potassium-3.72, Urea-39.2, Creatinine-0.6), LFT (Billirubin Total/Direct/ Indirect -0.5/0.15/0.35, TP 6.4, Albumin 3.3 , Globulin 3.1 , SGOT 112 , SGPT 66 , ALP 302), D-Dimer (QN)- 3157.7. HbA1c- 6.3, CK-MB(Mass)- 8.2, Creatine Kinase- 1382, Trop I- 0.07. Covid 19 antigen & Malaria Antigen: Negative. blood & Urine culture & sensitivity…	NA
16	SKDD.490246	84	Male	Not Detected	Not Detected	Not Detected	Fever cough shortness of breath headache & body ache decreased oral intake nausea generalized weakness	Right lower lobe Pneumonia (Klebsiella) With Mediastinal Lymphadenopathy Hypoxic Respiratory Failure Urinary Tract Infection - E Coli	NA	NA	Ceftum 500 mg Bactrim DS Neksium 40 mg Nebulisation Foracort 0.5mg Supradyn Pevesca Plus Evion LC Montair Fx Telma 20 mg Urimax 0.4 mg Ecosprin AV 75/20 Concor 2.5 mg Flavedon MR Zomelis Met Amaryl 2 mg Bisoprolol fumarate 2.5 mg	Coronary Artery Disease Post CABG POBA of RCA & OM1 done in 1998 Type 2 Diabetes Mellitus Hypertension Prostate surgery in 2008	CBC (Hb 11.4, TLC 14.1, Platelet count 215), RFT (Sodium 133, Potassium 4.29, Urea 40.4, Creatinine 1.2), LFT (Billirubin Total 1, TP 5.4, Albumin 3.2, Globulin 2.2, SGOT 41, SGPT 44). Procalcitonin 1.409, CRP parameters 417.72, HbA1c 6, d.dimer (qn) 4879, NTproBNP 8080, trop I 0.07, antiotensing C enzyme 30.2. Scrub typhus: negative. Blood culture sterile. Urine culture showed E.coli. Sputum AFB…	NA
17	SKCT.434944	39	Female	NA	NA	Influenza A	Fever Mild Cough Generalized body ache	Idiopathic Interstitial Pneumonia, not otherwise specified. Dermatomyositis with interstitial lung disease. Acute exacerbation of ILD.	No	Survived	Rapitus 100ml Tacrolimus 2mg Solumedrol 40mg Livogen Hydrocortisone 100mg Naproxen 500mg Paracetamol Voriconazole 200mg Ivabradine 5mg Pantoprazole Merosan 1gm Azithromycin 500mg Vorier 200mg	Dermatomyositis with Interstitial lung disease diagnosed in 2021, on tab Tacrolimus	Ct Chest showed worsening Of Pulmonary Infiltrates in comparison to previous Ct. Bronchoscopy, Bal And Lung Biopsy (Cryobiopsy): Negative for infection except Lower Respiratory panel which was positive for Influenza A.	Non-VAP
18	SHPP.165521	89	Female	NA	NA	Human Rhinovirus/ Enterovirus	Fever Breathing difficulty oxygen saturation level upto 85%	Right segmental Pulmonary Embolism Left Lower Limb DVT - Intolerant To Therapeutic Anticoagulation S/P- IVC Filter Insertion Lower Respiratory Tract Infection - Klebsiella Spp. Type 1 Respiratory Failure Sepsis (Resolved) Advanced Parkinsons Tracheostomised	Yes	Survived	Levipil 1 Gm Lacosamide 200 Valproate 750mg Clobazam Lamotrigine 100 Mg Fycoma 4 Phenobarbitone 90 Mg Clexane 40 Mg	NA	CBC (Hb 14, TLC 12.1, Platelet count 245), RFT (Sodium 146, Potassium 4.02, Urea 38, Creatinine 0.5), LFT (Billirubin Total 0.2, TP 5.8, Albumin 2.9, Globulin 2.9, SGOT 2.9, SGPT 53, ALP 48). CRP 49.15, magnesium 1.5. Urine routine examination: 10-15 leukocytes, 3-5 RBCs, protein, ketones & blood+. Urine culture sterile. Blood culture showed Klebsiella Pneumoniae. COVID-19 antigen negative. Chest…	Suspected VAP
19	SKMS.597013	64	Male	Not Detected	Not Detected	Not Detected	Breathlessness Cough Swelling of feet	Lower Respiratory Tract Infection Type 1 Respiratory Failure (Resolved).	No	Survived	Medrol 16mg Azee 500mg Nebulizaton Duolin Nebulisation Foracort Pantocid 40 Mg Atorva 10 Mg Telma 40 Mg	NA	CBC (Hb 10, TLC 8.2, Platelet count 203), RFT (Sodium 141, Potassium 4.52, Urea 32.3, Creatinine 0.9), LFT (Billirubin Total 0.6, TP 6, Albumin 3.3, Globulin 2.7, SGOT 30, SGPT 27). CPK 240, trop I 0.002, NTprpBNP 842 CK-MB 4.2, d.dimer (qn) 722.1. COVID-19 antigen: negative. Blood & urine culture: sterile. BAL gram stain/ AFB stain/ fungus stain/ GeneXpert: negative.	Non-VAP
20	SKMS.564316	63	Male	NA	NA	Human Metapneumovirus	cough with running nose sore throat Low grade fever Breathlessness, fall in SpO2 (85%), drowsiness/ excessive sleepiness	Lower Respiratory Tract Infection [? Aspiration Pneumonia] Type 2 Respiratory Failure [On Bipap]	No (Required NIV)	Survived	Cepodem 200mg Medrol 8mg Ecosprin 75mg Duolin ld 2.5ml Nebulisation foracort 0.5mg Nebulisation glycoflo Duphalac Fresubin 400gm Inderal la 20mg Looz syrup Modafinil 100mg Normaxin rt Rosuvastatin 20mg Softeron Thyronorm 75mcg Dytor 5mg Rejunex cd3 Trimetazidine mr 35mg	NA	CBC (Hb-11.2, TLC-7.6, Platelet count- 155), RFT (Sodium-132, Potassium-5.27, Urea-45, Creatinine-0.8), LFT (Billirubin Total-0.4, Total /Direct-0.09/0.31, TP-6.80, Albumin-3.7, Globulin3.1, AG- 1.2, SGOT-21, SGPT-14, ALP-48). D-dimer-406.5, PT/INR- 12.1/1.03, CK-MB-1.4, TROP I-0.01, Procalcitonin-0.09, NTpro BNP-940, TSH-1.22, HbA1c-5.97. Urine R/M: 1-2 WBCs. Urine C/S: no growth. Paired blood c…	NA
21	SKDD.903820	68	Female	Acinetobacter calcoaceticus-baumanni complex; Pseudomonas aeruginosa	Not Detected	Human Metapneumovirus	Cough progressive shortness of breath Had taken antibiotic (Azee) + steroids (Medrol 16mg) for 10 days.	Lower respiratory tract infection - acinetobacter Chronic Hypersensitivity pneumonitis Hypoxic Respiratory failure Thrombocytopenia ?Sepsis induced	Yes	Survived	Minocycline 100mg Methylprednisolone 16mg Pan 40mg Folvite 5 Cremaffin 30ml Rosuvas 10mg BILAGRA Rapitus 10ml Uprise D3 60K Thyronorm 12.5mcg Clopidogrel 75mg Acetylcysteine 600mg Lasilactone 50mg Amlodac 5mg Ivabradine 5mg Foracort 1mg Nebulizer Duolin 2.5ml Voriconazole 200 mg	History of Bentall Surgery ( AVR + Ascending Aorta Conduit) for Severe AR Dilated Aortic Root, Normal LV function in 2016, since then having breathing difficulty on and off- Diagnosed as -seasonal Bronchitis/COPD- on LTOTduring night 2L/min	CBC (Hb-13.9, TLC-45.4, Platelet count-165), RFT (Sodium-138, Potassium-3.80, Urea-69.3, Creatinine-0.8), LFT (Billirubin Total-1.0, Total /Direct-1.0/0.20, TP-6.90, Albumin-3.7, Globulin3.2, AG- 1.2, SGOT-28, SGPT-115, ALP-115). Procalcitonin level-0.13, 25OH vitamin D3-17.87, ANA test-negative, D-dimer (QN)-362.9, PT/INR-13.9/1.18, Dengue NS1 antigen-0.04, HBA1c-6.22, TSH-1.46. Urine R/M: trace…	NA
22	SKDD.477814	72	Male	Escherichia coli; Klebsiella pneumoniae group	CTX-M	NA	Type 1 Respiratory Failure: aspiration Pneumonitis Intermittent fever spikes Sepsis; raised TLC Depressed level of consciousness: poor GCS	Aspiration Pneumonitis with respiratory failure	NA	NA	Amiodarone 100mg Bacillus Clausii 1000mill Iu Duolin Respules 2.5ml Esomeprazole 40mg Meropenem Optineuron Inj	Parkinsonism Dementia COPD Diabetes Mellitus ? Suspected Covid /Pneumonia In 2020 CAD S/P PTCA	NA	NA
23	SKDD.874255	63	Female	Not Detected	Not Detected	Not Detected	Fever Cough Fall in oxygen saturation	Rheumatoid Arthritis - On Methotrexate and HCQ. PCP Pneumonia	NA	NA	NA	Rheumatoid Arthritis since 2005; on MTX, Folvite and HCQ Severe COVID in 2021 May, HRCT score: 13/25, required oxygen support	CBC (Hb- 13.1, TLC- 11.5, Platelet count368, ESR- 70), RFT(Sodium- 136, Potassium- 4.36, Urea- 18.1, Creatinine- 0.8), LFT (Bilirubin total- 0.4, Total Protein- 7.4, Albumin- 3.5, Globulin- 3.9, SGOT- 19, SGPT- 14 -). D.dimer (qn) 271, CRP: 52.83, RBS 115, INR 1.16. COVID-19 antigen & COVID-19 RT PCR: negative. Urine routine: (??..) leukocytes, (??) Epith Cells. Chest X-ray: unfolding of aorta, b…	Non-VAP
24	SKDD.921897	74	Male	Not Detected	Not Detected	Not Detected	Shortness of breath Cough High fever chest heaviness	Lower Respiratory Tract Infection: H1N1 Hypoxic Respiratory Failure Septate Hyphae in Sputum (Fungal Culture Pending) AKI (Acute kidney injury)	No	Survive	NA	Coronary Artery Disease: post CABG Hypertension Type 2 Diabetes Mellitus CKD (Chronic kidney disease)	H1N1- Positive CBC (TLC- 8680, Hb- 11.8, Platelet count- 0.85L) RFT (creatinine- 2.66, urea-84.3) LFT (Billirubin Total , direct, indirect, TP, Albumin , Globulin, SGOT, SGPT, ALP). Blood culture & sensitivity: no growth. Sputum gram stain: occasional gram positive cocci in pairs. Sputum fungus examination:few branching septate hyphae. Urine culture sterile. BAL gram stain/ AFB stain /GeneXpert: …	Non-VAP
25	SKMS.593023	68	Male	NA	NA	Influenza A	Cough difficulty in swallowing	Bronchopneumonia under evalauation Dysphagea Type -II DM HTN IHD (Post PTCA) Mild Proximal Muscle weakness	NA	NA	NA	NA	NA	NA
26	SKDD.917167	60	Female	Not Detected	Not Detected	Not Detected	Cough Shortness of breath Chest tightness	Acute severe Asthma? Post viral Bronchitis	No	Survive	NA	Hypertension Type 2 Diabetes Mellitus Hernia surgery 2021	CBC (Hb 13.2, TLC 10.8, Platelet count 269), RFT (Sodium 139, Potassium 4.43, Urea 18.8, Creatinine 0.7), LFT (Billirubin Total 1.2 with direct 0.7, TP 7.1, Albumin 4, Globulin 3.1, SGOT 36, SGPT 41). HbA1c 6.55, trop I 0.002, immunoglobulin E 81.1, d.dimer (qn) 205.5, HbA1c 6.21, INR 0.97. COVID-19 antigen negative. Urine routine: 0 leukocyte. Blood & urine culture: sterile. Right bronchial tree…	Non-VAP
27	SKMS.156709	81	Male	Haemophilus influenzae	Not Detected	NA	Breathlessness Cough	Acute Infective Exacerbation of COPD: H Influenzae; LRTI	No	Survive	NA	COPD Hypertension Type 2 Diabetes Mellitus CVA (2016)	CBC (Hb 11, TLC 8.3, Platelet count 230), RFT (Sodium 132, Potassium 4.1, Urea 34, Creatinine 1.1), LFT (Billirubin Total 0.7, TP 6.2, Albumin 3.5, Globulin 2.7, SGOT 29, SGPT18). CRP 122.25, HbA1c 7.08. COVID-19 antigen negative. Chest X-ray: aortic knuckle prominent and calcified, both lungs showed prominent vascular markings, left paracardiac pleural tag, CP angles shallow. Endocrinology consu…	Non-VAP
28	SHPP.139210	85	Male	Klebsiella pneumoniae group	CTX-M, NDM, OXA-48 like	NA	Fever pain & swelling right leg; weakness of legs.	Bilateral Pneumonia with Septic Shock with Multiorgan Dysfunction Syndrome. Right Leg Cellulitis with recent stroke	Yes	Died	NA	coronary artery disease-post CABG, hypertension, right hip implantation (2021), Chronic kidney disease, Benign prostatic hyperplasia	CBC (Hb 8.5, TLC 18.6, Platelet count 135), RFT (Sodium 145 , Potassium 3.35 , Urea 67.6 , Creatinine 1.8 ), LFT (Billirubin Total 0.9, TP 6.7, Albumin 3.1, Globulin 3.6, SGOT 211, SGPT 45, ALP 206). TSH 0.68, CK-MB 33.6, CPK 1340, NT-proBNP 30000, Trop-I 6.02, D-Dimer(QN)- 3232.3. Bilateral mild pleural effusion with basal collapse. Plastic surgery reference was taken in view of right lower limb…	NA
29	SHPP.561310	57	Female	Not Detected	Not Detected	Not Detected	Fever Cough Breathlessness	Lower Respiratory Tract Infection with Mediastinal Lymphadenopathy	No	Survived	Bricacef 325 mg Rapitus Pan 40 mg Paracetamol	NA	CBC (HB/TLC 12.9/7.7 , EOIS 2.1% , ESR 11, Fbs 298, Hba1c 13.6, TSH 2.19 , T3/T4 0.81/8.85, Creatinine 0.4 Urea 10, Na/K-132/5, SGOT/Pt 17/18 T. Chol/Tg-261 /134 , Vit D- 14.71, B12- 380. Urine R/M: Glucose- 2 , Wbc-15-25 Urine C/S- Ecoli	Non-VAP
30	SKMS.477838	78	Male	NA	NA	Human Metapneumovirus	Imbalance Visual disturbance Frequent urination Cough Sleeplessness on tab clonazepam.	TIA LRTI	NO	SURVIVED	Pantocid DSR Forglyn Respicaps Gabapin 75 Mg Rejunex Evion Brivact 100 Mg Ceftum 500 Mg Voglibose 0.3 Mg Acetylcysteine 600 Mg Flexon Mr Telekast F Silodal D Rosuvas 20 Mg Clopidogrel 75 Mg Vildagliptin 50 Mg Theophylline 400 Mg Sipme 9 Meganeuron Plus Metoprolol Xr 25 Mg Glyceryl Trinitrate 2.6 Mg Amaryl M2 Forxiga 10 Mg	Diabetic Neuropathy CVA In Jan 2023-- Left Occipital Infarct with Hemianopia Type 2 Diabetes Mellitus Bronchial Asthma Non-Critical Coronary Artery Disease Seizure Disorder Prostatic Symptoms Dyslipidemia Covid in March 2021 Melanosis Coli with Altered Bowel Habits Parkinson's and Neural Hearing Loss	CBC (Hb: 12.8, TLC: 8.6, Platelet count: 245), RFT (Urea: 29.1, Creatinine: 1.1, Sodium: 138, Potassium: 4.2, Chloride: 95, Bicarbonate:19), LFT (Billirubin total, direct, indirect: 0.3/0.07/0.23, Total protein : 6, Albumin:3.8 , Globulin: 2.2, SGOT: 17, SGPT: 7, ALP: 32). Procalcitonin: 0.07, D-Dimer (qn): 103, NTproBNP : 81.2 . PT/INR: 11.7/1. Urine R/M PH- 6, Specific gravity: 1.023, Leukocyte…	Non-VAP
31	SKCT.525710	65	Male	Staphylococcus aureus	MecA/C and MREJ-	NA	Dry Cough Shortness of breath (on exhertion) weight loss	Lower Respiratory Tract Infection (BAL -PCR Showed MRSA)	No	No	Emrok 500 Mg PAN 40 Mg Wysolone 20 Mg Nebulise Duolin Nebulise Foracort Teicoplanin	NA	CBC (Hb 15.7, TLC 5.1, Platelet 160) RFT (Urea 25.1, Creatinine 0.8, Sodium 138, Potassium 4.55) LFT Billirubin total, direct, indirect: 0.5/0.11/0.39, Total protein 7.6, Albumin 4.5, SGOT 29, SGPT 25, ALP 75) HBsAG 0.07. Trachea was normal, no growth visualized in trachea, carina sharp. All openings identified upto the subsegmental level. No Endobronchial growth. Mucosa was edematous, partially …	Non-VAP
32	SHPP.152053	74	Male	Acinetobacter calcoaceticus-baumanni complex (10^5)	NDM	NA	Pulmonary fibrosis Extreme weakness Dry cough Shortness of breath SPO2 Generalized body weakness decreased oral intake & nausea	Advanced Interstitial lung disease with UIP pattern Sepsis with Septic shock	Yes	No	NA	NA	CBC (Hb 13.2,TLC 8.5, Platelet count 156). RFT (Urea 21.1, Creatinine 0.5, Sodium 124, Potassium 4.72) LFT (Billirubin total0.6, Total protein 7, Albumin 3.1, globulin3.9, SGOT 33, SGPT 38). Trop I 0.01, procalcitonin 0.22, d.dimer (qn) 401, CRP 84.45, HbA1c 5.56, INR 1.17) COVID-19 antigen negative. Blood culture sterile Chest X-ray showed both lungs diffusely increased reticular markings, cardi…	Non-VAP
33	SKDD.969417	67	Male	Klebsiella pneumoniae group; Pseudomonas aeruginosa	CTX-M , NDM, OXA-48 like	NA	NA	Acute Exacerbation COPD Bilateral Pneumonia with Type 2 Rf (Sputum - Klebsiella) UTI with CKD (Urine Myroides) Right Parieto Temporal ICH with IVH	Yes	Survived	Zavicefta 2gm/0.5gm A To Z 200ml Syrup Alburel Inj Baclofen 20mg T Erythropoietin 4000iu Fragmin 2500iu/0.2ml Lacosamide Ud 200mg Levetiracetam 100mg/Ml Looz 200m Novorapid Flexpen 100iu Paracetamol 1gm Tocopherol 400mg	COPD Bronchiectasis Hypothyroidism HTN DM	Deranged Lft and Renal Profile Tlc 17.1 Urine Culture: Mdr Myroides Sputum Culture: Mdr Klebsiella Ct Thorax (Verbal): Bilateral Lower Lobe Consolidation with Effusion Bal: Klebsiella P, Pseudomonas (Ndm and Oxa 48 Detected) Blood Culture: Strepto Epidermidis Pleural Fluid: Transiudative Ongoing: Polyb/Chlormphenicol	Non-VAP
34	SKDD.933980	45	Female	Not Detected	Not Detected	NA	Fever Cough	Cryptogenic organizing pneumonia Iron deficiency anemia	No	Survived	Doxycycline 100 mg Taxim O 400 mg Wysolone 20mg Vizylac Rapitus Foracort nebulisation 1mg Duolin nebulisation Montair FX Novorapid Lantus Thyronorm 50 mcg Pantocid 40 mg	Diabetes, Tuberculosis of lymph nodes - 2010 Dyslipidemia	CBC (Hb7.7, TLC6.4, Platelet 225), RFT (Urea 19.4 , Creatinine 0.6 , Sodium 138, Potassium 4.31, calcium 8.7, Chloride 104 ), LFT (TP 6.7 , Albumin 3.2, Globulin 3.5 , Bilirubin total 0.3, D 0.07, ID 0.23, , SGOT 12 SGPT-5GGTP-36, ALP-77) Procalcitonin level 0.27, CRP 137.3. Covid-19 antigen test: negative Paired Blood Culture & Sensitivity: sterile Urine Culture & Sensitivity: no growth, Tyhidot…	Non-VAP
35	VSLI.61905	67	Female	Klebsiella pneumoniae group	CTX-M, OXA-48 like	Human Metapneumovirus	Shortness of breath (fall of saturation) Fever	Fluid overload, LRTI	Yes	Survived	Ceftum 250 Mg Terbinafine 250mg Cilacar 20 Mg Ciroze 400 Mg Febuxostat 40 Mg Trajenta 5 Mg Lipi Ez Oxemia 50mg Dolo 650 Mg Minipress Xl 5 Mg Sederome Shelcal 500mg Zytanix 5 Mg	HTN T2DM CKD Diabetic neuropathy HFpEF	RFT (Serum Creatinine 2.6, Sodium 146, Potassium 4.2, Urea 64) Calcium 8.8, Phosphorus 5.4, LFT (Total Protein 5, Albumin 2.9), CBC (TLC 10.5, RBC Count 3.28, Haemoglobin 8.5, Platelet Count 277, Neutrophils 74.1, Lymphocytes 16.8, Monocytes 7.2, Eosinophils 1.4, Basophils 0.5)	Non-VAP
36	SKMS.582312	70	Male	Not Detected	Not Detected	Not Detected	Fever Cough Shortness of breath	Community Acquired Pneumonia - Left Ul Consolidation Type 1 Respiratory Failure (Resolved)	No	Survived	Ceftum 500 Mg Medrol 8mg Nebulizaton Duolin 2.5 Ml Nebulisation Foracort 1mg Duonase Nasal Spray Montair Fx Pantocid 40 Mg Rejunex Cd3 Pulmoclear 200mg Telma 40 Mg Minipress Xl 5 Mg Ln Block 10 Mg Rapitus	Nothing significant	CBC (Hb 12.8, TLC 6.9, Platelet count 150), RFT (Sodium 138, Potassium 4.43, Urea 69.4, Creatinine 1.7), LFT (Billirubin Total 1.4 with direct 0.67, TP 5.7, Albumin 3.1, Globulin 2.6, SGOT 47, SGPT 43, Alp 136). Procalcitonin 2.45, d.dimer (qn) 389, NTproBNP 3590, trop I 0.02, CRP 240.43. Chest X-ray: poorly defined opacity seen involving the upper and mid zone with partly obscuring the left hila…	Non-VAP
37	VSLI.152674	64	Male	Klebsiella pneumoniae group	CTX-M, IMP, NDM, VIM	NA	Loose motion	FUC Right Pneumothorax with BPF ( Post VATS TALC Pleurodiasis) with COPD with respiratory failure	Yes	Survived	Duolin Thyronorm 75mcg Ab-Flo Sr 200mg Eslo 2.5mg Glycohale-F Rotacap Vaxiflu	Metastatic Tumor in neck- 2010 (Post Ct , Rt Post Op ) Aneurysm - Brain ) - Clipping Done ( 3/10/22 ) - Trachestomized	NA	Non-VAP
38	SKDD.881517	80	Female	Pseudomonas aeruginosa	Not Detected	Respiratory Syncytial Virus	Cough Fever Breathlessness	Lower Respiratory Tract Infection [Sputum, BAL PCR- Pseudomonas; Carbapenemase negative] Type 1 Respiratory Failure	No	Survived	Meropenem 1gm Benzonatate 100mg Bilagra 20 Mg Duonase Nasal Spray Ambroxol Nebulisation Peg Ud 17gm Betadine Gargles Fluimucil 660 Mg Neksium 40 Mg Rejunex Cd3 Rapitus Thyronorm 50 Mcg	Nothing significant	NT-proBNP 1250 H, CK-MB (MASS) 8.2 H, TROP I 0.01, D-DIMER (QN) 699.2 H, CRP 120.07, IGE 14.3. BAL PCR Pseudomonas, Influenza A Bal Culture -ve Bal Galactomannan -ve Sputum C/S- Shows Pseudomonas Aeruginosa Urine R/M-Nad Urine C/S-Sterile Till Now Cxr : Left Cp Blunting .	Non-VAP
39	SHPS.148777	74	Male	Not Detected	Not Detected	Not Detected	Shortness of Breath Orthopnea	B/L Pneumonia With Type 1 Respiratory Failure ? CHF Acute Coronory Syndrome - DVD DM/ HTN/ CA Colon	No	Survived	Lasilactone Urimax D Prednisolone Bevon Actrapid Flexpen Telma Acetylsalicyclic Acid Thyronorm Deficure Acetylcysteine Atorvastatin Isosorbide Metolar XR, Neb with Foracort Respule, Optineuron Enoxaparin Midazolam Toreasenide Hydrocortisone magnesium Sulphate CT Forte Pantocid	DM HTN Dyslipidemia Hypothyroidism LBBB Normal LV function BPH CA Colon in remission	CBC (TLC 17.1, HB 15.2, PCV 50, Platelet 180) KFT (Creatinine 1, Sodium 135, Potassium 3.9, Chloride 96, Bicarbonate 24, Urea 32.4) LFT (Total Protein 7.9, Albumin 4.1, Bilirubin Total 1, Bilirubin Direct 0.16, Alkaline Phosphate 75, SGOT 25, SGPT 17) Ionized Calcium 1.19, Phosphorus 3.1, Serum Magnesium 1.7, FT4 0.88, TSH 1.08, FT3 2.92, HbA1c 5.8, CK MB 2.6, Creatine kinase 304, Trop-I 0.01; NT…	Non-VAP
40	SHBG.137846	31	Male	NA	NA	Human Rhinovirus/ Enterovirus	High grade fever cough Breathlessness	Left Sided Pneumonia- Human Metapneumovirus Severe Bronchospasm- Hypoxic Respiratory Failure Sinusitis	No	Survived	Before admission [Cefepime; Claribid IV, Taxim-O, Azee] Neksium 40 mg Bilagra M Rapitus Nebulizaton Duolin LD 2.5 ml Nebulisation Foracort 1mg	Nothing significant	Hb-14.5, TLC- 12600, Creatinine- 0.7, HbA1c- 5.4, TSH- 1.0004, SGOT- 71, SGPT120, VIT D- 16.9, VIT B12- 81. Chest X-ray: Resolving previous infiltrates. CBC (Hb 15, TLC 6.6, Platelet count 415), RFT (Sodium 135, Potassium 4.03, Urea 18.8, Creatinine 0.8), LFT (Billirubin Total 0.7, TP 7.7, Albumin 4.5, Globulin 3.2, SGOT 69, SGPT 115). Immunoglobulin E 807, TSH 0.49. COVID-19 antigen negative. Ur…	Non-VAP
41	SHPP.573422	72	Male	Klebsiella pneumoniae group; Pseudomonas aeruginosa	Not Detected	Human Rhinovirus/ Enterovirus	Low grade fever Chest pain Cough Shortness of breath Desaturation	Right Complicated pleural effusion, LRTI -(klebsiella,pseudomonas) - Post intrapleural fibrinolysis with streptokinase. Cystic bronchiectasis with polymicrobial sepsis with TYPE 1 respiratory failure. Severe uncontrolled asthma (TH2) with persistent airflow limitation with multiple allergies.	No	Survived	Wysolone 30 mg Cepodem 325 mg BILAGRA M Itaspor 200 mg Neurobion Forte Nebulization Duolin Vilfuro Inhaler Nebulization Tobramycin Duonase nasal spray Rapitus Ecosprin 75 mg Rosuvas 10 mg Lasilactone 50 mg Urimax D Unicontin 400 mg	Diagnosed as ABPA; has been on Steroids + antibiotics on & off Syncope, pace maker inserted for ?block Steroid induce hyperglycemia Left sinus surgery	CBC (Hb 11.7, TLC 19.8, Platelet count 265), RFT (Sodium 140, Potassium 5.1, Urea 31.4, Creatinine 0.7), LFT (Billirubin Total 0.4, TP 6.1, Albumin 3, Globulin 3.1, SGOT 24, SGPT 33). INR 1.32, NTproBNP 477, HbA1c 6.25, d.dimer (qn) 855. 1immunoglobulin 836. Aspergillus antibody IgG 40.67, IgM 4.56. COVID-19 antigen negative. Blood culture sterile. Urine culture sterile. Sputum culture showed Pse…	Non-VAP
42	SHPP.196356	79	Female	Acinetobacter calcoaceticus-baumanni complex; Klebsiella pneumoniae group	CTX-M, NDM, OXA-48 like	Human Rhinovirus/ Enterovirus	Weakness and lethargy with bilateral swelling on feet Chills Generalised body pain	Urpsepsis - Enterococcus Faecium Pneumonia Respiratory Failure Acute Renal Dysfunction AF with FVR Anaemia Weaning Failure	Yes	Survived	Janumet 50/500mg ; Magnex forte 3gm Looz Solumedrol 40mg Linezolid ud 600mg Nebulization Foracort Nebulization Duolin Ursodeoxycholic acid ud 300mg Sipme Mucomix 200 mg/ml Polyfic plus 750000 i.u Mific plus 100mg Optineuron inj Esomeprazole 40mg Sucrafil - O	Asthma, CAD, CABG	CBC (Hb 10.7, TLC 18.6 , Platelet count 306); RFT - Urea 63, Creatinine 1.8, Sodium 129, Potassium 3.91); LFT (Billirubin total, direct, indirect:0.7/0.34/0.36, Total protein 4.9, Albumin 2.7, SGOT 35, SGPT 33, ALP 178). Prothrombin- 39.9, INR3.33, D-Dimer(QN)- 2277, Chloride 97, Magnesium Serum 1.4, NT-proBNP 30000, Trop I 0.09, HbA1c, 10.95). Blood- Culture & Sensitivity: Escherichia coli. Urin…	Non-VAP
43	SKDD.591159	74	Female	NA	NA	Human Rhinovirus/ Enterovirus	Desaturation SpO2 81% Heart rate 35/min	B/L Pneumonia with sepsis	No	Died	Atropine Calcium 10mg Sodium bicarbonate 100mg ADR	DM HTN AKI on CKD Meningitis	NA, Died	Non-VAP
44	SKDD.947872	NA	NA	Not Detected	Not Detected	Not Detected	Desaturation SpO2 89% Cough	Hypersensitivity Pneumonitis Type 1 Respiratory failure HP panel strongly positive to Pigeon antigen. anti CCP: negative.	No	Survived	Mycophenolate mofetil 500mg Prednisolone 30mg Rapitus Mucinac 600mg Pantocid 40 mg Nebulizaton Duolin Nebulisation Glycoflo	NA	CBC (Hb 11.7, TLC 16.4 , Platelet count 455), RFT (Urea 40, Creatinine 0.5, Sodium 140, Potassium 4.59), LFT (Total/ Direct /Indirect Billirubin: 0.2/0.05/0.15, Total protein 6.6 , Albumin 3.3, SGOT 21, SGPT 17, ALP 81, CK -MB 0.5) Blood Culture & Sensitivity: sterile. X-Ray Chest: Both lung shows fine nodular opacities. Right CP angle is clear. Left CP angle is blunted. CT PNS Axial, Coronal & S…	Non-VAP
45	SHPS.106552	NA	NA	Not Detected	Not Detected	Not Detected	low grade fever Cough Shortness of breath Fall in O2 saturation	Bilateral Pneumonia with polymicrobial sepsis. Interstitial Lung Disease exacerbation/HP panel +/RA factor+ Type 1 respiratory failure Anaemia Weaning Failure Acute Coronary Event--Raised trop I with low EF CAD -Triple Vessel Disease-POST CABG Acute Renal Dysfunction (non oligouric)	Yes	Died	NA	Hypertension Pulmonary tuberculosis Interstitial lung disease CAD - Triple vessel disease CABG done COVID in 2021 Anxiety disorder Depression	COVID antigen: Negative, CBC (Hb 11.9,TLC 3.4, Platelet count 255), RFT (Sodium 131, Potassium 4.13, Urea 48.9, Creatinine 0.9), LFT (Total/ Direct/ Indirect Billirubin: 1.2 / 0.39/ 0.81, TP 6.60, Albumin 2.6, Globulin 4.0, SGOT 31, SGPT 11, ALP 75). Trop I 0.05, PT/ INR 15.2/ 1.29, D-Dimer 1044, NTproBNP 12300, CRP 323,CPK 165, Magnesium 1.7, CK-MB 38.9, Procalcitonin 17.26. Paired blood culture…	NA
46	SKDD.946009	NA	NA	Klebsiella pneumoniae group	NDM, OXA-48 like	Not Detected	Fever Bodyache Shortness of breath	Community Acquired Pneumonia (Organism- Klebsiella) with Bacteremia	No	Survived	Meropenem Inj Pan 40mg Shelcal 500mg Calpol 650 mg Lactulose	Hysterectomy Covid infection	CBC (Hb 12.2, TLC 14.4, Platets 130), RFT (Urea 109.6, Creatinine 1.4, Sodium 137,Potassium 3.98), LFT (TP 7.1, Albumin 3.3, Globulin 3.8, Bilirubin total 1.1, SGOT 49, SGPT 65, ALP 173). Covid 19/ Malria antigen: Negative; Typhidot IgG/IgM: Negative. X-Ray Chest: prominent vascular markings. CT Thorax / Chest - HRCT showed Peribronchial irregular infiltrative opacity with surrounding ground-glas…	NA
47	SKCT.467043	73	Female	Haemophilus influenzae; Klebsiella pneumoniae group	Not Detected	Human Rhinovirus/ Enterovirus	Bronchial Asthma ABPA	Bronchial Asthma ABPA	No	Survived	Foracort 1mg Glycohale Deriphyllin Retard 300mg	DM HTN		Non-VAP
48	SKDD.897601	54	Male	Acinetobacter calcoaceticus-baumanni complex; Escherichia coli	CTX-M, NDM, OXA-48 like	Influenza A	respiratory distress increased tracheal secretions Fever	Respiratory distress Grade 3 Decubitus Ulcer	NA	NA	Acetylsalicylic Acid 75mg Levetiracetam 500mg Pantocid 40mg Galvusmet 50/500mg Metolar XL 25mg Inj Lantus Thyronorm 12.5mcg Dolo 650mg Moxifloxacin Eye Drop	Left Parieto-Occipital ICH with IVH. Underwent Right Frontal Ommaya Insertion With Left FTP Decompressive Craniectomy with Hematoma Evacuation, CA gall bladder, post radical cholecystectomy. Hypertension Type-2 Diabetes Mellitus CA Gall Bladder - Post Radical Cholecystectomy Sepsis (Pus C/S - Acinetobacter Baumanii Klebseilla Pneumonia) Pneumonia (ET C/S - Klebseilla Pneumonia) Grade 4 bed sore o…	CBC (TLC 14.6, HB 11.5, PCV 35.7, Platelet 333). KFT (Creatinine 0.6, Sodium 132, Potassium 4.14, Chloride 99, Serum Calcium 9.6, Bicarbonate 22, Urea 46.3) LFT (Total Protein 7.5, Albumin 3, Bilirubin Total 0.4, Bilirubin Direct 0.07, Alkaline Phosphate 82; SGOT 28, SGPT 28) Ionized Calcium 1.32, Phosphorus 4.2, Serum Magnesium 1.9. FT4 1.34, TSH 3.22, FT3 3.14, APTT 28.3, PT 11.2, INR 0.96. X-R…	Non-VAP
49	SKDD.418268	57	Female	Not Detected	Not Detected	Not Detected	Low Pulse Rate	Lower Respiratory Tract Infection	NA	NA	Hcqs 300mg Supracal 1gm Romega 4g Veloz D Aciloc Rd 10mg/20mg Azora 50mg Thyronorm 75mcg Pregabid-Nt Tab	Normal Coronaries Post CRT- D LVEF- 40% Stress Echo positive RMI	NA	NA
50	SHGN.77559	82	Male	NA	NA	Human Rhinovirus/ Enterovirus; Parainfluenza Virus	brought in an ambulance from an outside hospital with diagnosis of acute exacerbation of chronic obstructive pulmonary disease and ?Obstructive jaundice with complaints of breathing difficulty cough with expectoration.	cute exacerbation of chronic obstructive pulmonary	Yes	Died	Thyronorm 50 Telma 20 Regular Inhalers	COPD, hypertension, CVA and right sided hemiparesis.	CBC (Hb 14.2, TLC 10.6, Platelet 150), RFT (Sodium 145, Potassium 3.23, Urea 52.4, Creatinine 1.1), LFT (Billirubin Total 1.8 with direct 0.61, TP 6.3, Albumin 3.5, Globulin 2.8, SGOT 82, SGPT 150, ALP 199). COVID 19 antigen: negative, NT-proBNP 1650, D-Dimer (qn) 313.5, CRP 30.55, amylase 37, lipase 7. Urine culture sterile. BAL AFB stain/gram stain/ fungus examination/ GeneXpert: negative. BAL …	NA
51	NHWZ.224124	59	Female	Streptococcus pneumoniae	Not Detected	Influenza A	Sore throat Cough Fever Buring micturition Loss of appetite Bodyache Decreased urinary output,	Acute urinary retention Acute anal fissure	No	Survived	Taxim O 200mg Metronidazole 500mg Urispas 200mg Pantop 40 mg Gaviscon Duphalac 30ml Laxopeg Thyroxine 50mcg Strepsils regular Pruvict 1mg Rapitus Costrova Lox jelly Calpol 650 mg	Hypothyroidism	CBC (Hb 12.5, TLC 4.6, platelet 165) RFT (Urea 13.5, Creatinine 0.8, sodium 137, potassium 3.87) LFT (TP 6.40, albumin 3.9, globulin 2.5, billirubin total 0.3 with direct 0.09, indirect 0.21, SGOT 50, SGPT 45,ALP 101, GGTP 46). ESR-35, CRP: 97.86, procalcitonin level: 0.48. Typhidot (IgM/IgG) negative. Dengue NS 1 antigen: 0.03. peripheral smear for malarial parasite: Negative. Urine and Paired b…	Non-VAP
52	SKMS.445859	45	Female	Not Detected	Not Detected	Not Detected	Abdominal pain Constipation	NA	NA	NA	Vingraf 0.5 Mofilet-S 360 mg Wysolone 5 mg Sompraz D 40 mg Trajenta 5 mg Nodosis gst 500mg Ferisome cap 30mg Inj lantus inj Renoceit Lactihep/crimafin plus K bind suspension	NA	NA	NA
53	MAXO.70034	44	Male	Acinetobacter calcoaceticus-baumanni complex; Klebsiella pneumoniae group; Pseudomonas aeruginosa	CTX-M, NDM, OXA-48 like	Not Detected	Vomiting Loss of conscious Fever	Left Thalamic Bleed with Intra-ventricular Haemorrhage	Yes	Died	Polymixin D4P Teico d4T Ampho 250 mg Infusion NOR ADR Infusion amiodarone Levipil 750	high blood presure, High sugar level calculated but no history of diabities.	Blood sugar: 500 mg/dL; HbA1c> 12, raised serum creatinine levels. ET Secretion C/S: Pseudomonas aeruginosa. Paired Blood Culture & Sensitivity: Staphylococcus epidermidis. A chest X ray revealed new infiltrates in the lower zone of the right lung. BAL culture: Klebsiella pneumoniae and Proteus mirabilis. Paired blood culture: sterile. Tracheal secretions culture: Pseudomonas aeruginosa. Regular …	NA
54	SKMS.540614	79	Male	Pseudomonas aeruginosa; Serratia marcescens	Not Detected	NA	cough with exertional dyspnoea	Balloon Dilatation of Stenosed Left Bronchus with Mitomycin Application	NA	NA	Inj Fentanyl 100mcg	NA	NA	NA
55	SKDD.551997	88	Male	Escherichia coli; Klebsiella pneumoniae group	CTX-M, NDM, OXA-48 like, VIM	NA	NA	NA	NA	NA	Monurol sachet	DM Type 2 Hypertension	NA	Non-VAP
56	SKDD.922715	64	Male	Haemophilus influenzae	NA	NA	Fever burning micturation increased frequency of urine constipation blood streak in sputum	Dengue like illness Influenza Benign prostatic hyperplasia	No	Survived	Allegra 180 mg Meganeuron OD Pantop 40 mg Silodal D 8mg	Nothing significant	CBC (Hb 13.9, TLC 7600, Platelets 95000), RFT (Urea 19.6, Creatinine 0.9, Sodium 130, Potassium 3.5), LFT (TP 6.2, Albumin 3.1, Globulin 3.1, Bilirubin total 0.7, SGOT 75, SGPT 39). INR 0.94, amylase 35, lipase 99, 25OH vitamin D3 49.35. Vit B12 106. Dengue NS-1 antigen/ Malaria antigen/ typhidot test/ COVID-19 antigen: negative. Urine routine: 8-10 leukocytes, 7-10 RBCs. Blood & urine culture st…	Non-VAP
57	SKDD.924803	42	Male	Acinetobacter calcoaceticus-baumanni complex	NDM	NA	Worsening Chest X-Ray with Increase in B/L inhomogenous Opacities Difficult To Wean Oral Bleeding Gi Bleeding (Low Hb) Tracheal Bleed AKI or CKD	Jaundice, malena, fever and epigastric pain associated with vomiting.	NA	Died	Inj Mucomix Neb Inj Neksium 40mg Inj Hydrocort 50mg Inj Hydrocort 50mg Inj Doripenem 250mg Rifagut 550mg	type II diabetes, hypertension, hepatitis B infection, chronic kidney disease	NA	NA
58	SKDD.920943	47	Male	Not Detected	N/A	Not Detected	NA	Wernickes Encephalopathy With Septisemia (Recovered) Pulmonary Tuberculosis With Multiple Cavity	NA	NA	Rcinex 600/300 Mg Pyrazinamide 750 Mg Benadon 40 MG Murine XT Benalgis 100 Mg Veloz D Duke Nano Fabutaz 80/40mg	NA	trop I- 0.04 Procalcitonin Level- 0.18, Ionized calcium 1.25 D-Dimer 227, Uric acid 8.6, Creatine kinase 585, Serum magnesium 0.5, CK-MB 8.8. Paired Blood Culture \T\ Sensitivity- Sterile Urine Culture \T\ Sensitivity- Pseudomonas aeruginosa. Urine routine: RBC 10-15, epith cells high numbers, Urine C\T \ S- Pseudomonas aeruginosa. CSF-GeneXpert for TB- Negative, Adenosine Deaminase Assay (CSF) <…	NA
59	SKDD.924305	31	Male	Not Detected	NA	Not Detected	fever shortness of breath cough	Accelerated Hypertension with CKD Hemolytic Anemia Uremic Lung Sepsis Type 1 Respiratory Failure	No	Survived	CT Forte 2gm Nitroglycerine Levofloxacin 750 mg Solumedrol 40 mg Paracetamol 10 mg Magnesium 500 mg Torasemide 10 mg Inj Optineuron 3ml Inj Pantoprazole 40 mg Lidocaine 2% Nebulization Foracort 0.5 mg Sevelamer 800 mg	Hypertension, Not on treatment	CBC (Hb 9.6, TLC 16.5, Platelet 209), RFT(Sodium 120, Potassium 5.37, Urea 197.5, Creatinine 11.8), LFT (Bilirubin total 0.8, Total Protein 6, Albumin 2.8, Globulin 3.2, SGOT 37, SGPT 11). NTproBNP 30000, trop I 0.22, procalcitonin 39.43, magnesium 1.6, phosphorus (inorg.) 7.3, INR 1.1, FT3 2.01, FT4 0.58, TSH 1.71, serum osmolality 300, random cortisol 37.54, serum iron 31, TIBC 175, iPTH 271.7,…	Non-VAP
60	SKDD.923094	78	Male	Not Detected	NA	Not Detected	weakness breathlessness cough	Tuberculosis- Mediastinal Lymphnode [ EBUS-TBNA +VE]. RT. SEPTATED EXUDATIVE PLEURAL EFFUSION under evaluation (ICD insitu), AKI (resolving), Anemia under evaluation	NA	NA	Akurit4 Benadon 40mg Acetylcysteine 600mg Nebulization Duolin LD 2.5ml Nebulisation Foracort 1mg Olmesartan 20mg Rejunex Cd3 Sucralfate	NA	CBC (Hb 6.1, TLC 2.7, Platelet 160), RFT (Sodium 128, Potassium 4.21, Urea 38.2, Creatinine 1.1). Chest X-ray: homogeneous opacity in the right mid and lower zones silhouetting the Cardiac Border and hemidiaphragm and obscuring the CP angle- suggestive of pleural effusion with underlying consolidation/collapse, a small parenchymal opacities in left lower zone, left CP angle blunted. Stool for occ…	NA
61	SKDD.917310	52	Male	Escherichia coli; Serratia marcescens	CTX-M, NDM, OXA-48 like	NA	Massive Upper GI Bleed Necrotising Pancreatitis Acute Severe Necrotizing Pancreatitis Etiology: Gallstone Related Peripancreatic Necrotic Collections.	Sepsis with septic shock Acute Severe Necrotizing Pancreatitis Recurrent Intrabdominal Vascular Bleed Subarachnoid Hemorrhage (Left Frontal And Parieto-Occipital Region)	NA	Died	Inj Micafungin 150 Mg Inj Zavicefta 2.5 Gm Inj Aztreonam 1 Gm Inj Ticozyme 400 Mg Inj Poly B 7.5 Lacs Inj Vasopressin Inj Noradrenaline Inj Sodabicarb Inj Mucomix Inj Neksium Inj Dopamine Inj Physiomax	Type 2 Diabetes Mellitus, Gall stone related acute pancreatitis (moderately severe)	NA	NA
62	SKDD.136005	81	Male	Not Detected	NA	Not Detected	Shortness of Breath	NA	NA	NA	Sompraz D 40mg Deplatt A 75mg Rosuvas 10mg Cardace 1.25mg Duolin Udiliv 300mg Budamate Neb 1mg Wysolone 10mg Azithral 500mg Azeflo Nasalspray Telekast-F Rapitus	LRTI, TYPE 1 Respiratory Failure, Paraneoplastic Hyper excitability Syndrome /Ant Horn Cell Diease	NA	NA
63	BLKH.660017	52	Male	Klebsiella pneumoniae group	NA	NA	fever chills generalized weakness reduced appetite	Rapidly Progressive ILD (Myositis Associated ILD)	Yes	Survived	Inj Teicoplanin 400 mg Inj Polynex 7.5 lac iu Inj Tigecycline 50 mg Inj Solumedrol 40 mg Inj Acetylcysteine 1gm Racecadotril 100 mg Rifagut 550 mg Nintena 100 mg Bifilac 1 cap Esomac 40mg iv qam Foracort 1mg	CLD with cirrhosis NASH related with portal Hypertension ILD-Fibrotic NSIP? Idiopathic Non critical CAD Bariatric Surgery Type 2 Diabetes Mellitus	CBC (Hb 10.2, TLC 3.4, Platelet 165), RFT (Sodium 141, Potassium 4.98, Urea 37.5, Creatinine 0.8), LFT (Billirubin Total 0.5, TP 4.6, Albumin 2.6, Globulin 2.2, SGOT 37, SGPT 21). NTproBNP 282, procalcitonin 0.14, CRP parameters 40.6, INR 1.3, d.dimer (qn) 860, HbA1c 7.12, insulin antibodies 8.445, Leptospira IgG 2.48 & IgM 5.7). Scrub typhus negative. Urine routine: 0-1 leukocytes. Blood & urine…	Suspected VAP
64	MAXO.46784	73	Female	Klebsiella pneumoniae group	CTX-M, NDM, OXA-48 like, VIM	Human Metapneumovirus	cough breathlessness respiratory failure hyponetremia	NA	Yes	Survived	Mesacol 800mg Azoran 50mg Thyronorm 100mcg Rosuvas 10mg Metolar 25mg Amlogard 5mg Folvite 5mg Sompraz D 40mg Gaviscon	Ulceritive colitis Diabetes Hypothyroidism Diaphragmatic hernia	NA	Suspected VAP
65	SKDD.805376	63	Female	Acinetobacter calcoaceticus-baumanni complex; Pseudomonas aeruginosa	VIM	NA	Fever Hypoglycemic Attacks Shortness Of Breath	Dengue Shock Syndrome with Severe Ards With Refractory Septic Shock with Refractory Hypoxemia With? Hlh with Mods	Yes	Died	Inj Fentanyl 50mcg Inj 20% Albumin Inj Soda Looz Laxopeg Inj Dexona 4mg	Asthma/DM/Hypothyroidism Migraine open cholecystectomy tubal ligation vaginal hysterectomy right rirs + right dj stenting	NA	NA
66	SKMS.250361	67	Male	Streptococcus pneumoniae	Not Detected	Human Metapneumovirus	NA	NA	NA	NA	Azoran 50mg Glycomet 1gm Prolomet R 50mg Uprise-D3 A To Z Telma 40mg	Polymyositis HTN SDH RT	NA	NA
67	MAXO.21460	76	Female	Escherichia coli; Pseudomonas aeruginosa	CTX-M	NA	NA	carcinoma tongue left lateral border( post-OP)	NA	NA	Benfomega Megacalci	NA	NA	NA
68	SKCT.341697	73	Male	Escherichia coli; Pseudomonas aeruginosa; Staphylococcus aureus	CTX-M,	Respiratory Syncytial Virus	Chronic Diarrhoea	Myasthenia Gravis, With Ild, With Chronic Diarrhoea. Sibo/Ibs/Drug Induced-Pyridostigmine	No	No	Rapitus 100ml Fluimucil 600mg Metatop Nasalspray Telekast-F Nebulisation Foracort 1mg Nebulisation Glycoflo Carnimet-E Nintena 150 mg MMF 1g/0.5g Pyridostigmine 60mg/180mg	NA	Anti TTG 2.0, HB 11.8, TLC 7950, PLT 1.12 LACS, ESR 11, Creat 0.94, Calcium 8.85, Crp 1.2, Fecal Calprotectin 52, Stool for Modified Zn Stain: Negative; Stool C Difficile: Negative	Non-VAP
69	SKCT.497126	78	Female	Escherichia coli	CTX-M, NDM, OXA-48 like	Human Metapneumoviru; Human Rhinovirus/ Enterovirus	Alert, Conscious,Oriented Afebrile Accepting Orally	NA	NA	NA	AB Amlodac 2.5mg	HTN DM2 Cad- Cag Normal Coronaries Retroperitonial Mass/ Lymphadenopathy ? Malignant/? Granulomatous Under Evaluation.	NA	NA
70	SKCT.522214	63	Female	Not Detected	Not Detected	Not Detected	shortness of breath MMRC grade 3-4 fever mild grade loss of weight reduced appetite reduced sleep generalized weakness and lethargy bilateral pedal edema	Progressive Fibrosing Ild SLE With Myositis Overlap -Clinical Domains: Progressive Fibrosing ILD, Non-Erosive Arthritis, Fever, Weightloss, Recurrent Oral Ulcers, Non Scarring Alopecia, Sicca Symptoms, Hyperglobulinemic Purpura, Muscle Weakness, ?Serositis -Immunological Domains: Hypergammaglobulinemia, ANA By ELISA, Lymphopenia, Ro52 Positivity	No	Survived	HCQS 200MG MMF 500 MG MedrolL 16MG Septran-DS Nebulizaton Duolin 2.5 mg Melatonin UD 3 mg Amlodepine 5 mg Metformin 500 mg Telma 40 mg Thyronorm 100 mcg Esomac 40 mg	RA Hypertension Type 2 diabetes mellitus Hypothyrodism Aspergillus infection in lungs Past H/O Pulmonary TB CBD-stone removed	CBC (Hb 12.3, TLC 7.2, Platelet 357) RFT (Urea 30.8, Creatinine 0.7, Sodium 127, Potassium 4.2. LFT Billirubin total 0.4, direct 0.07, indirect 0.33, Total protein 6.8, Albumin 1.9, SGOT 61, SGPT 16, ALP 123). anti CCP <7, HbA1c 4.93, qualitative rheumatoid factor < 4.4, Complement C3 59, C4 34, creatinine kinase 58, LDH 389, direct coombs positive. BAL-GeneXpert MTB/RIF Ultra: M.Tuberculosis Com…	Non-VAP
