# Supplementary material for: Functional metagenomics highlights varied infection states with dynamics of pathogens and antibiotic resistance in lower respiratory tract infections
Source: Heliyon. 2024 Sep 26;10(19):e38380. doi: 10.1016/j.heliyon.2024.e38380 (PMC11481616; doi:10.1016/j.heliyon.2024.e38380)
Supplement: Multimedia component 3 [file mmc3.xlsx]

## Sheet: Sheet1
	LRTI-WP																										LRTI-WoP
IDs	IGIB1130137846	IGIB1130139210	IGIB1130196356	IGIB1130106552	IGIB1130148777	IGIB1130148975	IGIB1130434944	IGIB1130493510	IGIB1130494566	IGIB113062207	IGIB1130138967	IGIB1130202822	IGIB1130360592	IGIB1130477814	IGIB1130490246	IGIB1130591159	IGIB1130726875	IGIB1130885233	IGIB1130903820	IGIB1130928962	IGIB1130933980	IGIB1130946009	IGIB1130947872	IGIB1130416415	IGIB1130582312	IGIB1130593023	IGIB1130350216	IGIB113077559	IGIB1130152053	IGIB1130165521	IGIB1130561310	IGIB1130573422	IGIB113034112	IGIB1130378638	IGIB1130467043	IGIB1130490445	IGIB1130525710	IGIB1130418268	IGIB1130874255	IGIB1130881517	IGIB1130897601	IGIB1130917167	IGIB1130921897	IGIB1130969417	IGIB1130156709	IGIB1130477838	IGIB1130564316	IGIB1130597013	IGIB1130152674
Acinetobacter baumannii	0	0	0	0	0	0	0	100	0	0	0	0	76.5408	0	49.2154	15.553	0	0	88.3463	93.1337	0	0	25.5494	0	0	0	0	10.233	0	0	100	0	0	0	0	0	0	0	0	0	0	0	0	0	0	26.7026	17.9377	0	0
Actinomyces graevenitzii	0	0	0	0	0	0	0	0	0	0	0	0	0	0	0	0	0	0	0	0	0	0	0	0	0	0	0	0	22.2577	0	0	0	0	0	0	0	0	0	0	0	0	0	0	0	0	0	0	0	0
Aeromonas caviae	0	0	0	0	0	0	0	0	0	0	0	0	0	0	0	0	0	0	0	0	0	0	0	0	0	0	0	0	0	0	0	0	0	0	0	0	0	0	0	0	0	0	0	0	0	0	0	0	0
Campylobacter concisus	0	0	0	0	0	0	0	0	0	0	0	0	0	0	0	0	0	0	0	0	0	0	0	0	0	0	0	0	0	0	0	0	0	0	0	0	0	0	0	0	0	0	0	0	17.2691	0	0	0	0
Capnocytophaga leadbetteri	0	0	0	0	0	0	0	0	0	0	0	0	0	0	0	0	0	0	0	0	0	0	0	0	0	0	0	0	0	0	0	0	0	0	0	0	0	0	0	0	0	0	0	0	0	0	0	0	0
Capnocytophaga sputigena	0	0	0	0	0	0	0	0	0	0	0	0	0	0	0	0	26.1364	0	0	0	0	0	0	0	0	0	0	0	0	0	0	0	0	0	0	0	0	0	0	0	0	0	0	0	0	0	0	0	0
Corynebacterium striatum	0	0	0	0	0	0	0	0	0	0	0	0	0	82.1896	0	25.729	0	0	0	0	0	0	0	0	0	0	0	0	0	60.9693	0	0	0	0	0	18.4955	0	0	0	0	0	0	0	90.4244	0	0	0	0	0
Delftia acidovorans	0	0	0	0	0	0	0	0	0	0	0	0	0	0	24.5526	0	0	0	0	0	0	12.8481	14.8719	0	0	0	0	0	0	0	0	0	0	0	0	0	0	0	0	0	0	0	0	0	0	42.5119	0	0	0
Elizabethkingia anophelis	0	0	0	0	0	0	0	0	0	0	0	0	0	0	0	0	0	0	0	0	0	0	0	0	0	0	0	0	0	0	0	0	0	0	0	0	0	0	0	0	30.9529	0	0	0	0	0	0	0	0
Enterococcus faecalis	0	0	0	0	0	0	0	0	0	0	0	0	0	0	0	0	0	0	0	0	0	0	0	0	0	0	0	53.1467	0	39.0307	0	0	0	0	0	0	0	0	0	0	0	0	0	0	0	0	0	0	0
Enterococcus faecium	0	0	0	0	0	0	0	0	0	0	0	0	0	0	0	0	0	0	0	0	0	0	0	0	0	0	0	0	0	0	0	0	0	0	0	0	0	0	0	0	0	0	0	0	0	0	0	0	0
Escherichia coli	100	0	0	10.3617	0	0	0	0	0	0	0	0	0	0	26.2321	0	0	0	0	0	0	0	17.2601	0	0	0	0	14.0924	0	0	0	0	0	0	0	0	0	0	0	0	0	0	0	0	0	0	45.9525	0	0
Haemophilus influenzae	0	0	0	0	0	0	0	0	0	0	56.8671	0	0	0	0	0	0	0	0	0	0	0	0	0	0	0	54.1363	0	0	0	0	0	0	0	60.0874	0	0	0	0	0	0	0	0	0	36.8216	0	0	0	0
Haemophilus parainfluenzae	0	0	0	0	0	0	0	0	0	0	0	0	0	0	0	0	0	0	0	0	0	0	0	0	0	0	0	0	0	0	0	0	0	0	0	0	0	0	0	0	0	0	0	0	0	0	0	0	0
Klebsiella pneumoniae	0	100	0	0	0	0	0	0	0	99.8307	0	0	0	11.705	0	40.8303	0	0	0	0	0	47.4733	0	0	0	43.6191	0	0	0	0	0	0	0	0	31.4639	0	0	0	0	0	60.1847	0	0	0	0	0	0	92.6935	97.7755
Klebsiella quasipneumoniae	0	0	0	0	0	0	0	0	0	0	0	0	0	0	0	0	0	0	0	0	0	0	0	0	0	53.7209	0	0	0	0	0	0	0	0	0	0	0	0	0	0	0	0	0	0	0	0	0	0	0
Moraxella catarrhalis	0	0	0	0	0	0	0	0	0	0	0	0	0	0	0	0	0	0	0	0	0	0	0	0	0	0	0	0	0	0	0	0	0	0	0	0	0	0	0	0	0	0	0	0	0	0	0	0	0
Moraxella osloensis	0	0	47.0455	0	0	0	0	0	0	0	0	0	0	0	0	11.4965	0	0	0	0	0	0	13.8593	0	0	0	0	0	0	0	0	0	0	0	0	0	0	0	0	0	0	0	0	0	0	16.411	20.0982	0	0
Prevotella melaninogenica	0	0	0	0	0	0	0	0	0	0	0	11.5413	0	0	0	0	0	0	0	0	0	0	0	0	0	0	28.7176	0	0	0	0	0	0	11.5716	0	0	0	0	0	0	0	94.6672	0	0	31.6628	0	0	0	0
Proteus mirabilis	0	0	13.6317	0	0	0	0	0	0	0	0	0	0	0	0	0	0	0	0	0	0	23.9716	11.8683	0	0	0	0	11.0213	0	0	0	0	0	0	0	0	0	0	0	0	0	0	0	0	0	0	16.0115	0	0
Pseudomonas aeruginosa	0	0	0	0	0	24.5992	0	0	0	0	43.1329	0	0	0	0	0	18.4039	88.7662	0	0	75.8239	0	0	0	0	0	0	0	0	0	0	92.8789	95.8134	0	0	79.9779	0	0	0	100	0	0	0	0	0	0	0	0	0
Pseudomonas fluorescens	0	0	0	0	0	0	0	0	0	0	0	0	0	0	0	0	0	0	0	0	0	0	0	0	0	0	0	0	0	0	0	0	0	0	0	0	0	0	0	0	0	0	0	0	0	0	0	0	0
Pseudomonas stutzeri	0	0	14.7629	15.6742	0	0	0	0	0	0	0	0	0	0	0	0	0	0	0	0	0	0	16.5911	0	0	0	0	0	0	0	0	0	0	0	0	0	0	0	0	0	0	0	0	0	0	14.3746	0	0	0
Rothia mucilaginosa	0	0	0	0	0	0	84.9988	0	0	0	0	0	0	0	0	0	25.7799	0	0	0	0	0	0	0	0	0	0	0	44.5677	0	0	0	0	43.1187	0	0	0	0	0	0	0	0	0	0	0	0	0	0	0
Staphylococcus aureus	0	0	0	0	0	62.5613	0	0	98.7214	0	0	0	0	0	0	0	0	0	0	0	0	0	0	0	0	0	0	0	0	0	0	0	0	0	0	0	79.1997	0	0	0	0	0	0	0	0	0	0	0	0
Stenotrophomonas maltophilia	0	0	0	55.5645	95.5363	12.8395	0	0	0	0	0	0	23.4592	0	0	0	0	0	0	0	15.3983	0	0	0	0	0	0	0	0	0	0	0	0	0	0	0	0	99.1474	0	0	0	0	0	0	0	0	0	0	0
Streptococcus mitis	0	0	0	0	0	0	0	0	0	0	0	0	0	0	0	0	0	0	0	0	0	0	0	0	100	0	0	0	0	0	0	0	0	25.1069	0	0	10.2772	0	100	0	0	0	0	0	0	0	0	0	0
Streptococcus pneumoniae	0	0	0	0	0	0	0	0	0	0	0	20.7008	0	0	0	0	0	0	0	0	0	0	0	92.1251	0	0	0	0	0	0	0	0	0	0	0	0	0	0	0	0	0	0	0	0	0	0	0	0	0
Veillonella parvula	0	0	24.5599	0	0	0	0	0	0	0	0	38.9162	0	0	0	0	0	0	0	0	0	0	0	0	0	0	0	0	23.5397	0	0	0	0	0	0	0	0	0	0	0	0	0	100	0	14.2465	0	0	0	0
Alternaria alternata	0	0	0	0	0	0	0	0	0	0	0	0	0	0	0	0	0	0	0	0	0	0	100	0	0	0	0	0	0	0	0	0	0	0	0	0	0	0	0	0	0	0	0	0	0	0	0	0	0
Aspergillus versicolor	0	0	0	100	0	100	0	0	0	0	0	100	0	0	100	0	0	0	0	0	100	0	0	0	0	0	100	100	100	0	0	0	0	100	100	100	0	100	0	100	100	0	0	19.8906	0	97.094	0	0	100
Candida auris (Clavispora auris)	0	0	0	0	0	0	0	0	0	0	0	0	0	0	0	0	0	0	0	0	0	0	0	0	0	0	0	0	0	100	0	0	0	0	0	0	0	0	0	0	0	0	0	0	0	0	0	0	0
Fusarium oxysporum	0	0	0	0	0	0	0	0	0	0	0	0	0	0	0	0	0	0	0	0	0	0	0	0	0	0	0	0	0	0	0	0	0	0	0	0	0	0	0	0	0	0	0	80.1094	0	0	0	0	0
Fusarium solani	0	0	0	0	0	0	0	0	0	0	0	0	0	0	0	0	0	0	0	0	0	0	0	0	0	100	0	0	0	0	0	0	0	0	0	0	0	0	0	0	0	0	0	0	0	0	0	0	0
Pneumocystis jirovecii	0	0	0	0	0	0	0	0	0	0	0	0	0	0	0	0	0	0	0	0	0	0	0	0	0	0	0	0	0	0	0	0	0	0	0	0	0	0	0	0	0	0	0	0	0	0	0	0	0
Cytomegalovirus (CMV)	0	0	0	0	0	0	0	0	0	0	0	0	0	0	0	0	0	0	0	0	0	0	0	0	0	0	0	0	0	0	0	0	0	0	100	0	0	0	0	0	10.3866	0	0	0	0	0	0	0	0
Epstein-Barr virus (EBV)	0	0	0	0	0	0	0	0	0	0	0	0	0	0	0	0	24.7404	100	100	0	0	0	0	0	0	0	0	0	0	0	0	0	0	0	0	0	97.9369	0	0	0	0	0	0	0	100	0	19.543	0	0
Herpes simplex virus 1 (HSV-1)	0	0	0	0	0	0	0	0	0	0	0	0	95.4931	0	0	0	75.2596	0	0	0	32.8175	0	0	0	0	0	0	94.5759	0	54.5478	0	0	0	0	0	92.8905	0	58.0095	0	0	10.3617	0	0	0	0	0	0	100	0
Human coronavirus OC43	0	0	0	0	0	0	0	0	0	0	0	0	0	0	0	0	0	0	0	0	0	0	0	0	0	0	0	0	0	0	0	0	0	0	0	0	0	0	0	0	0	0	0	0	0	0	0	0	0
Human herpesvirus 6 (HHV-6)	0	0	0	0	0	0	0	0	47.9978	0	0	0	0	0	0	0	0	0	0	0	0	0	0	0	0	0	0	0	0	0	0	0	0	0	0	0	0	0	0	0	0	0	0	0	0	0	0	0	0
Human metapneumovirus	0	0	0	0	0	0	0	100	0	0	0	0	0	0	0	0	0	0	0	0	0	0	0	0	0	0	0	0	0	0	0	0	0	0	0	0	0	0	0	0	0	0	0	0	0	0	80.457	0	0
Human parainfluenza virus 3	0	0	0	0	0	0	0	0	0	0	0	0	0	0	0	99.9861	0	0	0	0	0	0	0	0	0	0	0	0	0	0	0	0	0	0	0	0	0	0	0	0	0	0	0	0	0	0	0	0	0
Human rhinovirus A	0	0	0	67.4598	0	0	0	0	0	0	100	0	0	0	0	0	0	0	0	0	0	0	0	0	0	0	100	0	0	45.2482	0	0	0	0	0	0	0	0	0	0	0	100	0	0	0	95.9757	0	0	0
Human rhinovirus B	0	0	0	0	0	0	0	0	0	0	0	0	0	0	0	0	0	0	0	0	0	0	0	0	0	0	0	0	0	0	0	100	0	0	0	0	0	0	0	0	0	0	0	0	0	0	0	0	0
Influenza A virus (H1N1)	0	0	0	0	0	0	99.755	0	0	100	0	0	0	0	0	0	0	0	0	0	51.3327	0	0	100	0	99.1861	0	0	0	0	0	0	0	99.9474	0	0	0	0	0	0	74.8409	0	100	0	0	0	0	0	0
Influenza A virus (H3N2)	0	0	92.0668	0	0	0	0	0	0	0	0	0	0	0	0	0	0	0	0	0	0	0	0	0	0	0	0	0	0	0	0	0	0	0	0	0	0	0	0	0	0	0	0	0	0	0	0	0	0
	LRTI-WP																									LRTI-WoP																				Non-LRTI
AMR	IGIB1130106552	IGIB1130137846	IGIB1130138967	IGIB1130139210	IGIB1130148777	IGIB1130148975	IGIB1130196356	IGIB1130202822	IGIB1130360592	IGIB1130416415	IGIB1130434944	IGIB1130477814	IGIB1130490246	IGIB1130493510	IGIB1130494566	IGIB1130591159	IGIB1130593023	IGIB113062207	IGIB1130726875	IGIB1130885233	IGIB1130903820	IGIB1130928962	IGIB1130933980	IGIB1130946009	IGIB1130947872	IGIB1130350216	IGIB113077559	IGIB1130152053	IGIB1130165521	IGIB1130561310	IGIB1130573422	IGIB113034112	IGIB1130378638	IGIB1130467043	IGIB1130490445	IGIB1130525710	IGIB1130418268	IGIB1130897601	IGIB1130917167	IGIB1130969417	IGIB1130477838	IGIB1130564316	IGIB1130597013	IGIB1130152674	IGIB113061905	IGIB1130660017	IGIB113021460	IGIB113046784	IGIB113070034
16S RMTase	0	0	0	8.09111	0	0	0	0	7.4826	0	0	0	0	0	0	0	0	7.26311	0	13.873	11.217	10.2911	9.39607	0	0	0	0	0	0	7.91586	0	7.84647	0	0	0	0	0	9.12203	0	0	0	0	0	0	7.52851	0	0	0	8.15357
ABC-F	0	0	0	0	0	0	0	9.33575	8.21843	10.6307	0	4.30974	0	0	7.0963	0	9.16806	0	0	6.93561	11.9144	11.0932	9.87208	0	8.81482	0	8.76317	0	0	8.81315	0	0	0	7.07276	0	0	0	8.17594	0	0	9.09129	0	0	0	0	2.72502	0	0	8.8974
ANT(3'')	0	9.21614	0	7.76858	7.43523	12.7416	0	0	8.58826	0	0	11.6624	0	0	0	7.8776	11.1855	8.59	0	13.8187	0	9.07961	0	0	0	0	0	0	0	0	0	7.98709	0	0	0	0	8.63314	9.82766	0	0	0	0	0	0	7.64137	0	0	7.76762	8.72687
APH(3')	0	0	0	0	0	0	0	0	0	0	0	7.16666	0	0	14.4605	0	0	0.673223	0	7.39892	0	2.32988	8.55646	0	0	0	10.2128	0	0	0	0	0	0	0	0	0	0	3.65199	0	0	0	0	5.3084	0	0	0	0	0	0
CTX-M	0	0	0	6.09436	0	0	0	0	0	0	0	8.46507	0	0	0	0	0	9.48937	0	0	0	8.37084	0	0	0	0	8.42098	0	0	0	0	6.26915	0	0	0	0	0	11.5511	0	0	0	0	9.86248	8.1746	9.02499	0	9.29576	8.50919	0
Dfr	0	0	0	8.3924	0	0	0	0	0	0	0	8.11256	0	0	12.0577	7.8776	7.16316	9.09797	0	0	0	8.77875	0	0	0	0	7.25149	0	0	0	0	8.28411	0	0	0	11.4876	0	5.58339	0	0	0	0	10.0982	8.36529	8.36406	8.65045	0	8.36929	8.24539
Erm	8.13173	0	0	7.27414	0	0	0	10.5729	0	0	0	12.7197	0	0	14.9984	7.66911	8.34544	7.8586	0	0	0	0	0	9.12326	9.12524	0	7.27305	0	8.77925	0	0	6.92367	0	9.76052	9.69474	14.7019	0	3.34721	0	12.6523	0	0	6.6397	0	7.37551	0	0	6.66156	0
MPH	9.4949	0	0	7.95616	0	0	0	0	7.67449	0	0	8.14709	8.44736	8.86197	6.492	9.37842	8.77847	8.73698	0	5.97293	11.4173	10.6075	9.67679	0	8.33067	0	6.76551	0	0	8.28401	0	7.98414	0	0	0	0	0	10.1394	0	0	9.00031	0	0	0	8.06155	8.36564	0	7.27862	8.47346
NDM	0	0	0	8.37102	0	0	0	0	9.06516	0	0	0	0	0	0	8.36682	0	0	0	0	0	11.698	0	8.7955	0	0	8.32106	0	0	0	0	8.40805	0	0	0	0	0	10.6112	0	0	0	0	0	0	0	0	0	0	8.90171
OXA	0	0	0	11.4306	0	0	0	0	8.33544	0	0	8.31699	9.35079	9.06801	0	11.5573	8.27225	13.2254	0	0	12.8547	11.339	0	9.2445	0	0	7.09087	0	0	9.81355	0	11.3168	0	0	0	0	0	11.8496	0	0	8.93631	0	0	7.72272	0	0	12.9731	12.987	9.09963
Qnr	10.385	0	0	0	0	13.599	0	0	0	0	0	6.30743	0	0	0	0	6.28045	11.3266	0	0	0	0	0	0	0	0	0	0	0	0	0	0	0	0	0	0	0	10.7635	0	0	0	0	9.62045	8.05076	9.8066	10.5927	0	7.64316	4.08565
SHV	0	0	0	5.96665	0	0	0	0	0	0	0	7.41081	0	0	0	0	12.9156	7.83973	0	0	0	6.36383	7.1478	0	0	0	0	0	0	0	9.96723	6.16888	0	13.0468	0	0	0	10.0665	0	0	0	0	0	7.89881	7.65675	11.3534	0	8.38289	4.45735
Sul	9.75031	8.66977	0	7.98842	8.3663	0	0	0	8.55796	0	0	11.7595	9.46798	9.40848	0	9.39207	6.51328	8.65863	0	15.179	9.24182	11.4721	12.3041	10.8875	8.43294	0	8.72458	0	0	9.94839	0	7.97823	0	0	0	0	9.28716	10.3413	0	0	9.71405	0	9.82315	8.40732	7.98221	8.24959	7.49666	9.43396	10.4394
TEM	0	10.5814	0	8.30521	0	0	0	0	0	0	0	9.49911	0	0	0	0	7.54414	11.7341	0	0	6.64094	8.81754	0	0	0	0	7.06639	0	0	0	0	8.2204	0	0	0	5.75999	0	10.6472	0	0	0	0	10.1354	8.70146	0	0	11.4667	0	0.825542
Tet	0	0	0	0	0	0	9.96723	8.31989	0	9.01754	0	0	0	0	9.02226	0	0	0	0	0	7.08599	2.51553	0	0	8.38999	0	9.6382	0	9.13608	0	0	0	0	12.2075	0	8.26556	0	0	0	0	0	9.96723	0	0	0	0	0	0	0
AAC(3)	0	0	0	0	0	0	0	0	0	0	0	0	0	0	0	0	0	0	0	0	0	0	0	0	0	0	0	0	0	0	0	0	0	0	0	0	0	0	0	0	0	0	0	0	0	0	0	0	0
AAC(6')	0	9.45969	0	0	0	0	0	0	0	0	0	7.5327	0	0	0	0	0	0	0	8.1698	0	0	0	0	0	0	0	0	0	0	0	0	0	0	0	0	0	0	0	0	0	0	0	9.06702	0	0	0	9.37903	0
ANT(4')	0	0	0	0	0	0	0	0	0	0	0	0	0	0	0	0	0	0	0	0	0	0	0	0	0	0	0	0	0	0	0	0	0	0	0	0	0	0	0	0	0	0	0	0	0	0	0	0	0
ANT(6)	0	0	0	0	0	0	0	0	0	0	0	0	0	0	0	0	0	0	0	0	0	0	0	0	0	0	9.75386	0	9.20467	0	0	0	0	0	0	6.54224	0	0	0	0	0	0	0	0	0	0	0	0	0
blaZ	0	0	0	0	0	0	0	0	0	0	0	0	0	0	12.3445	0	0	0	0	0	0	0	0	0	0	0	0	0	0	0	0	0	0	0	0	9.10033	0	0	0	0	0	0	0	0	0	0	0	0	0
Cfr	0	0	0	0	0	0	0	0	0	0	0	0	0	0	0	0	0	0	0	0	0	0	0	0	0	0	0	0	0	0	0	0	0	0	0	0	0	0	0	0	0	0	0	0	0	0	0	0	0
CMY	0	0	0	0	0	0	0	0	0	0	0	0	0	0	0	0	0	0	0	0	0	0	0	0	0	0	0	0	0	0	0	0	0	0	0	0	0	0	0	0	0	0	0	0	0	0	0	0	8.42965
CrpP	0	0	0	0	0	0	0	0	0	0	0	0	0	0	0	0	0	0	0	14.2098	0	0	0	0	0	0	0	0	0	0	0	0	0	0	0	0	0	0	0	0	0	0	0	0	0	0	0	0	0
DHA	0	0	0	0	0	0	0	0	0	0	0	0	0	0	0	0	7.04645	0	0	0	0	0	0	0	0	0	0	0	0	0	0	0	0	0	0	0	0	3.40269	0	0	0	0	0	0	0	8.50459	0	0	4.36887
Ere	0	0	0	0	0	0	0	0	0	0	0	0	0	0	0	0	0	0	0	0	0	0	0	0	0	0	0	0	0	0	0	0	0	0	0	0	0	0	0	0	0	0	0	0	0	0	0	0	0
GOB	0	0	0	0	0	0	0	0	0	0	0	0	0	0	0	0	0	0	0	0	0	0	0	0	0	0	0	0	0	0	0	0	0	0	0	0	0	10.074	0	0	0	0	0	0	0	0	0	0	0
LNU	0	0	0	0	0	0	0	0	0	0	0	0	0	0	0	0	0	0	0	0	0	0	0	0	0	0	0	0	0	0	0	0	0	0	0	0	0	0	0	0	0	0	0	0	0	0	0	0	0
mecA	0	0	0	0	0	0	0	0	0	0	0	0	0	0	12.5745	0	0	0	0	0	0	0	0	0	0	0	0	0	0	0	0	0	0	0	0	11.5349	0	0	0	0	0	0	0	0	0	0	0	0	0
parC	0	0	0	0	0	0	0	0	0	0	0	0	0	0	0	0	0	0	0	0	0	0	0	0	0	0	0	0	0	0	0	0	0	0	0	0	0	0	0	0	0	0	0	0	0	0	0	0	0
RRS	0	0	0	0	0	0	0	0	0	0	0	0	0	0	0	0	0	0	0	0	0	0	0	0	0	0	0	0	0	0	0	0	0	0	0	0	0	0	0	0	0	0	0	0	0	0	0	0	0
Van	0	0	0	0	0	0	0	0	0	0	0	0	0	0	0	0	0	0	0	0	0	0	0	0	0	0	0	0	0	0	0	0	0	0	0	0	0	0	0	0	0	0	0	0	0	0	0	0	0
VIM	0	0	0	0	0	0	0	0	0	0	0	0	0	0	0	0	0	0	0	0	0	0	0	0	0	0	0	0	0	0	0	0	0	0	0	0	0	0	0	0	0	0	0	0	0	0	0	0	0
[truncated: 35 more columns]
