# Supplementary material for: Functional metagenomics highlights varied infection states with dynamics of pathogens and antibiotic resistance in lower respiratory tract infections
Source: Heliyon. 2024 Sep 26;10(19):e38380. doi: 10.1016/j.heliyon.2024.e38380 (PMC11481616; doi:10.1016/j.heliyon.2024.e38380)
Supplement: Multimedia component 4 [file mmc4.xlsx]

## Sheet: Sheet1
Additional File 4: The bacteria, virus and fungi captured in LRTI and Non LRTI patients.
Taxonomic Classification		Name of Bacetria	LRTI (n) %	Non LRTI (n) %
Bacteria	Common	Acinetobacter baumannii	11	3
		Corynebacterium striatum	5	3
		Delftia acidovorans	4	1
		Escherichia coli	5	3
		Klebsiella pneumoniae	10	4
		Klebsiella quasipneumoniae	1	1
		Prevotella melaninogenica	5	1
		Proteus mirabilis	5	1
		Pseudomonas aeruginosa	9	3
		Pseudomonas stutzeri	4	1
		Stenotrophomonas maltophilia	6	2
		Streptococcus pneumoniae	1	1
		Veillonella parvula	5	2
	Unique	Actinomyces graevenitzii	1	-
		Campylobacter concisus	1	-
		Capnocytophaga sputigena	1	-
		Elizabethkingia anophelis	1	-
		Enterococcus faecalis	2	-
		Haemophilus influenzae	4	-
		Moraxella osloensis	5	-
		Rothia mucilaginosa	4	-
		Staphylococcus aureus	3	-
		Streptococcus mitis	4	-
		Aeromonas caviae	-	1
		Enterococcus faecium	-	2
		Haemophilus parainfluenzae	-	1
		Moraxella catarrhalis	-	1
		Pseudomonas fluorescens	-	1
Virus		Cytomegalovirus (CMV)	1	4
		Epstein-Barr virus (EBV)	7	5
		Herpes simplex virus 1 (HSV-1)	8	3
		Human herpesvirus 6 (HHV-6)	1	0
		Human metapneumovirus	1	1
		Human parainfluenza virus 3	1	0
		Human rhinovirus	7	2
		Influenza A virus	9	1
		SARS-CoV-2 (2019-nCoV)	1	0
Fungi		Alternaria alternata	1	1
		Aspergillus versicolor	17	7
		Candida auris (Clavispora auris)	1	1
