# Supplementary material for: Functional metagenomics highlights varied infection states with dynamics of pathogens and antibiotic resistance in lower respiratory tract infections
Source: Heliyon. 2024 Sep 26;10(19):e38380. doi: 10.1016/j.heliyon.2024.e38380 (PMC11481616; doi:10.1016/j.heliyon.2024.e38380)
Supplement: Multimedia component 5 [file mmc5.xlsx]

## Sheet: LRTI-WP
Additional File 5: AMR classes, families, and their respective genes
LRTI-WP
Explify				CZID seq
AMR Class	AMR Gene Family	No. Of AMR Genes		AMR Class	AMR Gene Family	No. Of AMR Genes
Aminoglycoside	16S rRNA methyltransferase (G1405)	13		Aminoglycoside	AAC(3)	44
	AAC(6')-Ib-cr				ANT(4')
	ANT(3'')				aminoglycoside bifunctional resistance protein
	APH(3')				APH(3')
	AAC(3)				AAC(6')
Beta-lactam	blaZ beta-lactamase	17			ANT(3'')
	CTX-M beta-lactamase				AAC(6')-Ib-cr
	DHA beta-lactamase				APH(6)
	NDM beta-lactamase				streptothricin acetyltransferase (SAT)
	OXA beta-lactamase				ANT(6)
	SHV beta-lactamase			Beta-lactam	PDC beta-lactamase	216
	TEM beta-lactamase				General Bacterial Porin with reduced permeability to beta-lactams
	methicillin resistant PBP2				BlaZ beta-lactamase
	VIM beta-lactamase				ADC beta-lactamase without carbapenemase activity
Fluoroquinolone	ciprofloxacin phosphotransferase	6			ADC beta-lactamases pending classification for carbapenemase activity
	quinolone resistance protein (qnr)				methicillin resistant PBP2
Macrolide	macrolide phosphotransferase (MPH)	3			SHV beta-lactamase
Macrolides, lincosamides, and type B streptogramin (MLSB)	Erm	4			NDM beta-lactamase
Multi-Drug Resistance	ABC-F ATP-binding cassette ribosomal protection protein	2			CTX-M beta-lactamase
Sulfonamide	sulfonamide resistant sul	2			TEM beta-lactamase
Tetracycline	tetracycline-resistant ribosomal protection protein	2			OXA beta-lactamase
Trimethoprim	trimethoprim resistant dihydrofolate reductase dfr	2			OKP beta-lactamase
					DHA beta-lactamase
				Fluoroquinolone	quinolone resistance protein (qnr)	7
				Glycopeptide	Bleomycin resistant protein	1
				Lincosamide	lincosamide nucleotidyltransferase (LNU)	1
				Macrolide	macrolide esterase	8
					macrolide phosphotransferase (MPH)
					23S rRNA with mutation conferring resistance to macrolide antibiotics
				Macrolides, lincosamides, and type B streptogramin (MLSB)	Erm 23S ribosomal RNA methyltransferase	7
				Multi-Drug Resistance	resistance-nodulation-cell division (RND) antibiotic efflux pump; Outer Membrane Porin (Opr)	93
					major facilitator superfamily (MFS) antibiotic efflux pump; resistance-nodulation-cell division (RND) antibiotic efflux pump
					multidrug and toxic compound extrusion (MATE) transporter
					ATP-binding cassette (ABC) antibiotic efflux pump
					small multidrug resistance (SMR) antibiotic efflux pump
					lsa-type ABC-F protein
					resistance-nodulation-cell division (RND) antibiotic efflux pump
					major facilitator superfamily (MFS) antibiotic efflux pump
					msr-type ABC-F protein
					ATP-binding cassette (ABC) antibiotic efflux pump; major facilitator superfamily (MFS) antibiotic efflux pump; resistance-nodulation-cell division (RND) antibiotic efflux pump
					vga-type ABC-F protein
				Peptide	Intrinsic peptide antibiotic resistant Lps	9
					General Bacterial Porin with reduced permeability to peptide antibiotics
					pmr phosphoethanolamine transferase
				Phosphonic acid	fosfomycin thiol transferase	2
				Rifamycin	rifampin ADP-ribosyltransferase (Arr)	4
					rifamycin-resistant beta-subunit of RNA polymerase (rpoB)
				Sulfonamide	sulfonamide resistant sul	2
				Tetracycline	tetracycline-resistant ribosomal protection protein	5
				Trimethoprim	trimethoprim resistant dihydrofolate reductase dfr	6

## Sheet: LRTI-WoP
LRTI-WoP
Explify				CZID seq
AMR Class	AMR Gene Family	No. Of Genes		AMR Class	AMR Gene Family	No. Of Genes
Aminoglycoside	ANT(3'')	11		Aminoglycoside	AAC(3)	21
	16S rRNA methyltransferase (G1405)				APH(3'')
	APH(3')				ANT(4')
	ANT(6)				APH(3')
	AAC(3)				ANT(3'')
	AAC(6')-Ib-cr				AAC(6')-Ib-cr
	ANT(4')				AAC(6')
Beta-lactam	OXA beta-lactamase	15			23s rRNA with mutation conferring resistance to aminoglycoside antibiotics
	TEM beta-lactamase				aminoglycoside bifunctional resistance protein
	NDM beta-lactamase			Beta-lactam	PDC beta-lactamase	85
	CTX-M beta-lactamase				General Bacterial Porin with reduced permeability to beta-lactams
	SHV beta-lactamase				CME beta-lactamase
	DHA beta-lactamase				OXA beta-lactamase
	methicillin resistant PBP2				BlaZ beta-lactamase
	blaZ beta-lactamase				ADC beta-lactamase without carbapenemase activity
	GOB beta-lactamase				ADC beta-lactamases pending classification for carbapenemase activity
Fluoroquinolone	quinolone resistance protein (qnr)	4			methicillin resistant PBP2
	ciprofloxacin phosphotransferase				SHV beta-lactamase
Macrolide	macrolide phosphotransferase (MPH)	2			NDM beta-lactamase
Macrolides, lincosamides, and type B streptogramin (MLSB)	Erm	4			CTX-M beta-lactamase
Multi-Drug Resistance	ABC-F ATP-binding cassette ribosomal protection protein	2			TEM beta-lactamase
Sulfonamide	sulfonamide resistant sul	2		Fluoroquinolone	quinolone resistance protein (qnr)	2
Tetracycline	tetracycline-resistant ribosomal protection protein	3		Glycopeptide	Bleomycin resistant protein	1
Trimethoprim	trimethoprim resistant dihydrofolate reductase dfr	3		Macrolide	macrolide phosphotransferase (MPH)	4
					macrolide esterase
				Macrolides, lincosamides, and type B streptogramin (MLSB)	Erm 23S ribosomal RNA methyltransferase	4
					non-erm 23S ribosomal RNA methyltransferase (G748)
				Multi-Drug Resistance	resistance-nodulation-cell division (RND) antibiotic efflux pump; Outer Membrane Porin (Opr)	87
					major facilitator superfamily (MFS) antibiotic efflux pump; resistance-nodulation-cell division (RND) antibiotic efflux pump
					multidrug and toxic compound extrusion (MATE) transporter
					ATP-binding cassette (ABC) antibiotic efflux pump
					small multidrug resistance (SMR) antibiotic efflux pump
					resistance-nodulation-cell division (RND) antibiotic efflux pump
					msr-type ABC-F protein
					major facilitator superfamily (MFS) antibiotic efflux pump
					lsa-type ABC-F protein
				Peptide	Intrinsic peptide antibiotic resistant Lps	9
					General Bacterial Porin with reduced permeability to peptide antibiotics
					pmr phosphoethanolamine transferase
				Phenicol	chloramphenicol acetyltransferase (CAT)	2
				Rifamycin	rifamycin-resistant beta-subunit of RNA polymerase (rpoB)	3
					rifampin ADP-ribosyltransferase (Arr)
				Sulfonamide	sulfonamide resistant sul	2
				Tetracycline	tetracycline-resistant ribosomal protection protein	3
				Trimethoprim	trimethoprim resistant dihydrofolate reductase dfr	6
