# Supplementary material for: Functional metagenomics highlights varied infection states with dynamics of pathogens and antibiotic resistance in lower respiratory tract infections
Source: Heliyon. 2024 Sep 26;10(19):e38380. doi: 10.1016/j.heliyon.2024.e38380 (PMC11481616; doi:10.1016/j.heliyon.2024.e38380)
Supplement: Multimedia component 6 [file mmc6.xlsx]

## Sheet: Sheet1
Additional File 6: Clinical details and mNGS findings for LRTI with Pneumonia patients
Sl No	Max ID	Age/Gender	Diagnosis	Laboratory findings	Blood and Urine Examination	Sputum Examination	BAL Examination	TB Examination	Chest X-Ray/CT; Lung Biopsy	Ventilator/Outcome, VAP	Biofire Result	BAL mNGS [Microbes]	AMR/Classes Genes Detected	Antibiotics Given	Clinical details
1	SKDD.490246	84/Male	Right Lower Lobe Pneumonia With Mediastinal, Lymphadenopathy, Hypoxic Respiratory Failure	TLC 14.1 [leukocytosis ≥ 12,000 WBC/mm3; Leukopenia (≤ 4000 WBC/mm3]	Blood culture sterile; Urine culture showed E.coli.	Sputum culture showed Klebsiella Pneumoniae. Sputum for lower respiratory panel showed klebsiella pneumoniae and pseudomonas aeruginosa positive. Sputum gram stain showed budding yeast cells. Sputum for fungus examination showed budding yeast cells with pseudohyphae.	BAL for gram stain, fungus examination negative. BAL culture sterile.	TB gold quantiferon negative. Sputum for AFB stain & GeneXpert negative. BAL for AFB stain and Genexpert and TBNA negative.	Chest X- ray showed ill defined opacity in lower left zone with blunting of left CP angle, sternal sutures in situ, Cardiomegaly. CT pulmonary angiography with DVT protocol showed normal CT angio of pulmonary arteries, no definite filling defects, no evidence of DVT, postoperative sternal sutures seen, mediastenal lymphadenopathy with right sided consolidation was seen.	Yes, Survived , Non VAP	Not detected	Acinetobacter baumannii; Delftia acidovorans; Escherichia coli; Aspergillus versicolor	MPH, OXA [beta-lactamase] Sul [sulfonamide]	Ceftum - cephalosporin; Bacterim - sulfonamide	Vitals:-, Systolic Pressure--140.00, Diastolic Pressure--70.00, Pulse Rate--58.00, Weight--71.90, SPO2--98.00
2	SKCT.494566	61/Male	Organising Pneumonia, Lower Respiratory Tract Infection (Bal Culture- Mrsa)	TLC 8.4	Urine routine examination showed 2 leukocytes.	NA	BAL for gram stain showed few gram positive cocci & fungus examination negative. BAL culture shows growth of MRSA.	BAL for AFB stain & GeneXpert negative.	cryolung biopsy shows organising pneumonia	No, survived, Non-VAP	MRSA	Staphylococcus aureus	ABC-F, APH(3'), blaZ, Dfr, Erm, mecA, MPH, Tet	Linid - oxazolidinones	Temp.: 98.5 *F Pulse : 88/ min BP : 110/80 mmHg RR : 26/min SPO2 : 93% on room air
3	SKDD.726875	37/Male	B/L Lower Lobe Pneumonia	TLC-18.8	Urine R/M was WNL. Blood and Urine cultures were sterile.	Swab for discharge culture sent came sterile.	BAL for lower respiratory tract panel detected staphylococcus aureus and streptococcous pneumoniae	NA	X-ray chest showed lungs and CP angles are clear. Calcified nodular focus is seen in the soft tissues in right supraclavicular region. HRCT chest showed subsegmental area of consolidation with surrounding ground glass haziness in right lower lobe and patchy consolidation in left lower lobe with bilateral pleural effusion likely infective	No, survived, Non-VAP	Staphylococcus aureus; Streptococcus pneumoniae	Capnocytophaga sputigena; Pseudomonas aeruginosa; Rothia mucilaginosa	Erm [macrolide], Tet [tetracycline]	Ceftum- cephalosporin;; Azee - macrolide	Respiratory Rate: 22/min Pulse rate: 110/min, Blood Pressure: 110/78mmHg Spo2: 98% on room air
4	SKCT.434944	39/Female	Idiopathic interstitial pneumonia	NA	NA	NA	BAL and Lung Biopsy Negative for Infection except Lower Respiratory Panel, which was positive for Influenza A.	NA	CT chest showed worsening of pulmonary infiltrates in comparison to previous CT.	No, survived, Non-VAP	Influenza A	Rothia mucilaginosa; Influenza A	NA	Tacrolimus: macrolide; Merosan - carbapenems; Azithromycin - macrolide	Vital Measurement Temp F (C) 97.3 (36.3) Pulse 74 " " Respir 18 " " BP 110/70 " " POx (L/Min)(%) 95
5	SKDD.138967	75/Male	Bilateral Pneumonia, Sepsis With Septic Shock	TLC 7.5 Creatinine 2.1	Urine routine examination showed 1-2 leukocytes, 0-1 epithilial cells. Blood & urine culture sterile. Repeat urine culture was sterile.	NA	BAL for gram stain & fungus examination negative. BAL culture sterile.	BAL for AFB Stain & and GeneXpert negative.	Chest X-ray showed patchy parenchymal opacification in left midzone and right lower zone, rest of the lungs showed prominent bronchovascular markings, both CP angles blunted suggestive of pleural effusion.	Yes, died, suspected VAP	Haemophilus influenzae	Haemophilus influenzae; Pseudomonas aeruginosa; Rhinovirus	16S RMTase; AAC(3); ANT(3''); CrpP; NDM; Qnr; Sul	Cfzone, Azee, Teicoplanin	Hr 50/Min BP 61/33 Mm hg. SpO2 70% On Ps Fio2 100%
6	SKCT.62207	74/Male	Pneumonia With Septic Shock; B\L Pneumonia	NA	Urine routine showed high number of RBCs & leukocytes. blood culture showed Staphylococcus Epidermidis. Urine culture showed Klebsiella Pneumoniae.	ET secretion culture showed Klebsiella Pneumoniae. ET secretion for fungus examination negative.	NA	ET secretion for AFB stain and GeneXpert negative.	Chest X-ray showed multiple opacities in bilateral lower and right upper zone.	Yes, survived, NA	Klebsiella pneumoniae; Staphylococcus aureus	Klebsiella pneumoniae; Influenza A	16S RMTase, ANT(3'', APH(3'), CTX-M, Dfr, Erm, MPH, OXA, Qnr, SHV, Sul, TEM	Zavicefta	Temperature : 99.3 Degree Fahrenheit Pulse : 130/minutes Respiration : 48/minutes Blood Pressure : 90/70 mmHg --> 100/60 Spo2 : 60% on room air
7	SKDD.360592	90/Male	Pneumonia	TLC 9.5 Creatinine 1.3; TLC 13.8, Creatinine 1.4.	Urine routine showed occasional RBCs, 0-1 leukocytes. Blood & urine culture sterile.	Sputum culture showed Stenotrophomonas Maltophilia.	BAL culture showed Acinetobacter Baumannii. BAL for gram stain showed occasional gram positive cocci. BAL for lower respiratory panel showed influenza A detected. BAL for fungus cultures showed Aspergillus fumigatus.	BAL for AFB stain and GeneXpert negative.	Chest X-ray showed bilateral lung fields hyperinflated.	Yes, died, suspected VAP	Acinetobacter calcoaceticus-baumanni complex	Acinetobacter baumannii; Stenotrophomonas maltophilia	16S RMTase, ABC-F, ANT(3''), MPH, NDM, OXA, Sul	No antibiotics given	BP150/90 HR 64/min SpO2 56% On 5 Lit O2, Pulse 80
8	SKDD.928962	64/Male	B/L Patchy Pneumonia With Left Pleural, Thickening	TLC 5.9--> TLC 11	Blood & Urine sterile.	NA	NA	NA	X-ray showed left fibrothorax and b/l patchy pneumonia. Ct chest showed b/l patchy pneumonia with left pleural thickening rul skin lesion now shows extensive scaling, healing.	Yes, died, suspected VAP	Acinetobacter calcoaceticus-baumanni complex; Klebsiella pneumoniae; Staphylococcus aureus	Acinetobacter baumannii	16S RMTase, ABC-F, ANT(3''), APH(3'), CTX-M, Dfr, MPH, NDM, OXA, SHV, Sul, TEM,Tet	Fentanyl; Meropenem; Clindamcyin; Teicoplanin; Valcyclovir	HR 132/min BP 86/58 SpO2 90 % on 100% FIO2
9	SKCT.493510	41/Female	Bronchopneumonia with ARDS (Influenza A Pneumonia)	TLC-6.3	Blood & Urine sterile.	ET Secretions Culture was Sterile, ET Secretions Fungus Examination: No fungal elements seen	Biofire - Lower Respiratory Panel-BAL Influenza A. BAL Culture was sterile.	M.Tuberculosis Complex Negative	X-Ray Chest was done which showed Patchy opacities scattered in bilateral lung fields, suggestive of ARDS.	Yes, survived, NA	Influenza A	Acinetobacter baumannii; Human metapneumovirus	16S RMTase, ABC-F, ANT(3''), APH(3'), CTX-M, Dfr, MPH, NDM, OXA, SHV, Sul, TEM,Tet	Meropenem	HR 112/ min BP: 120/80 mm Hg RR: 24/min SpO2: 65% on room air
10	SHPP.139210	85/Male	Bilateral Pneumonia with Sepsis with Septic Shock with Multiorgan Dysfunction	TLC 18.6; Creatinine 1.8 TLC 10.8; creatinine 2.	NA	NA	BAL culture showed klebsiella pneumonia. BAL for lower Respiratory panel showed Klebsiella pneumoniae group detected 10^ 6, BAL for fungus culture showed candida albicans. BAL for gram's stain showed budding yeast cells with pseudohyphae.	BAL for AFB stain and GeneXpert negative.	Bilateral mild pleural effusion with basal collapse.	Yes, died, NA	Klebsiella pneumoniae	Klebsiella pneumoniae	16S RMTase, ANT(3''), CTX-M, Dfr, Erm, MPH, NDM, OXA, SHV, Sul, TEM	Zavicefta, Emrok, Poly-B	HR: 92/min BP: 140/80 mm Hg SPO2: 80 %, FiO2 100%
11	SKDD.903820	68/Female	Chronic Hypersensitivity pneumonitis, Hypoxic Respiratory failure	TLC-45.4; Creatinine-0.8	Urine R/M showed trace protein, specific gravity-1.026, glucose ++, WBCs 25-40/hpf, epithelial cells-5-7/hpf. Blood C/S showed no growth.	NA	BAL PCR- Acinetobacter, Pseudomonas, Human Metapneumovirus. Gram stain negative.	AFB stain negative	Chest X-ray was done which showed no interval changes. Repeat chest x-ray was done showed bronchovascular markings are prominent, unfolding of aorta with borderline cardiomegaly, CP angles of shallow.	Yes, survived, NA	Acinetobacter calcoaceticus-baumanni complex; Pseudomonas aeruginosa; Human Metapneumovirus	Acinetobacter baumannii	16S RMTase; ABC-F; MPH; NDM; OXA; Sul; TEM;Tet	Azee, Minocycline	HR: 84/ min BP: 126/66 mm Hg SpO2: 92% on O2 8L/min.
12	SHBG.137846	31/Male	Left Sided Pneumonia- Severe Bronchospasm- Hypoxic Respiratory Failure, Sinusitis	TLC-12.6	Urine routine examination: nil leukocytes.	NA	Bronchoscopy: Plenty of thick mucoid secretions present intracheobronchial tree. BAL fungus examination negative. BAL PCR human rhinovirus+. Human Metapneumovirus.	BAL AFB stain /GeneXpert negative	Chest X-ray: Resolving previous infiltrates. CT pulmonary angiography: pulmonary arteries, no evidence of DVT, patchy peribronchial ill-defined nodular and alveolar opacities in left lower lobe likely infective.	No, survived, Non-VAP	Human Rhinovirus/ Enterovirus	Escherichia coli	AAC(6'), ANT(3''), Sul, TEM	Before hospital admission Cefepime; Claribid IV, Taxim-O, Azee].	HR: 76/ min BP: 138/63 mm Hg RR: 20/min SPO2: 90-92% on room air
13	SHPP.196356	79/Female	Pneumonia Respiratory Failure; Urosepsis, Acute Renal Dysfunction	TLC 18.6, Creatinine 1.8,	Blood- Culture & Sensitivity: Escherichia coli. Urine Culture & Sensitivity: Escherichia coli. Urine Culture & Sensitivity: Enterococcus faecium, Blood Culture & Sensitivity: Candida albicans	NA	Pleural Fluid Culture & Sensitivity: Sterile Pleural Fluid Grams Stain/ Fungus Culture: Negative. BAL Culture & Sensitivity/ Fungus Culture: Negative. Biofire BAL: Acinetobacter calcoaceticus-baumanni complex 10^5, Klebsiella pneumoniae 10^4.	Pleural Fluid AFB Culture: No Mycobacterium species. BAL AFB Culture: Negative	CT Thorax / Chest: HRCT: Bilateral mild to moderate pleural effusion with underlying lower lobe consolidation. Consolidation collapse of right middle lobe. Subsegmental collapse in superior segment of RLL and LUL. Interlobular septal thickening with few air space opacities in RUL	Yes, survived, Non-VAP	Acinetobacter calcoaceticus-baumanni complex; Klebsiella pneumoniae; Human Rhinovirus/ Enterovirus	Moraxella osloensis; Proteus mirabilis; Pseudomonas stutzeri;Veillonella parvula	TET	Magnex -cephalosporin; Linezolid- oxazolidinone; Polyfic plus; polymyxin B; Mific plus - tetracycline	HR: 70/ min BP: 130/70 mm Hg RR: 20/min SpO2: 88% on room air Chest: Bilateral crepts+
14	SHPS.106552	NA	Bilateral pneumonia with polymicrobial sepsis	TLC: 3.4 .	Paired blood culture sent at time of admission showed Klebsiella pneumoniae.	ET secretion for Lower Respiratory Panel (Film Array Multiplex PCR) Haemophilus influenzae. ET secretion for gram stain, fungus examination negative. ET secretion culture showed Candida Albicans.	Lower Respiratory Panel BAL -Haemophilus influenzae : Detected, Human Rhinovirus/ Enterovirus. BAL Fluid - Positive for fungal elements - morphologically consistent with Candia species. BAL culture showed Stenotrophomonas Maltophilia.	ET secretion for AFB stain and GeneXpert negative	Chest x-ray showed Ill-defined non-homogeneous radio-opacities are seen in bilateral middle and lower zones obscuring cardiac margins, bilateral hila, bilateral CP angles and both domes of diaphragm. HRCT Thorax: Marked interstitial thickening with honeycombing and bronchiectasis predominantly in lower lobe, there is associated peribronchial consolidation and ground-glass haziness in upper and lo…	Yes, Died NA	Not Detected	Escherichia coli; Pseudomonas stutzeri; Stenotrophomonas maltophilia; Rhinovirus	Erm, MPH, Qnr, Sul	Polymyxin, Minocycline, Caspofungin, Teicoplanin	SPO2- 90% on PRVC Mode FIO2- 55% PR- 106/min BP- 114/60mm Hg
15	SKDD.933980	45/Female	Cryptogenic organizing pneumonia	TLC-6.4	Paired Blood Culture & Sensitivity sterile, Urine Culture & Sensitivity- no growth	NA	Biofire - Lower Respiratory Panel -BAL- Not Detected	BAL AFB stain negative. BAL-Genexpert Mtb/Rif Ultra- Negative	CECT chest revealed Multiple nodular lesions scattered in bilateral lower lobes, lingual and right middle lobe with irregular margins and few showing clustering. X-Ray Chest showed there is unfolding of aorta. Confluent opacification of left lower zone is seen obscuring the diaphragm.Right lung and right CP angle are clear.	No, survived, Non-VAP	Not Detected	Pseudomonas aeruginosa Stenotrophomonas maltophilia	16S RMTase; ABC-F; APH(3'); MPH; SHV; Sul	Doxycycline; Taxim O	Temp-100.2F Pulse rate: 104/min Blood Pressure: 130/60mmHg Spo2: 98% on room air
16	SKDD.946009	NA	Community Acquired Pneumonia with Bacteremia	TLC-14.4, Creatinine-1.4,	Blood Culture & Sensitivity showed Klebsiella pneumoniae Urine Culture & Sensitivity was sterile.	Sputum - Culture And Sensitivity showed Klebsiella pneumoniae. Sputum-Grams Stain :- Normal oral flora	BAL for - Lower Respiratory Panel was positive for Klebsiella Pneumoniae group. BAL Fungus stain, Grams stain negative.	Sputum-AFB Stain negative. BAL Modified AFB stain negative.	X-Ray Chest showed prominent vascular markings. Bilateral CP angles are clear. CT Thorax / Chest - HRCT showed Peribronchial irregular infiltrative opacity with surrounding ground-glass opacification in left upper lobe posterior segment and subpleural opacity left lower lobe apical segment, Mild peribronchial thickening with groundglass haziness and opacities in lower lobes, Bilateral pleural eff…	No, survived, Non-VAP	Klebsiella pneumoniae	Klebsiella pneumoniae; Proteus mirabilis; Delftia acidovorans	Erm, NDM, OXA, Sul	Meropenem	Temp: 101 F. HR: 96 /min, BP: 120/80mm Hg SpO2: 97 % on room air
17	SKDD.947872		Hypersensitivity Pneumonitis, Type 1 Respiratory Failure	TLC :16.4	Blood Culture & Sensitivity was sterile	NA	BAL Gram stain negative.	BAL AFB stain negative.	X-Ray Chest showed fine nodular opacities throughout. Both lungs show evidence of interlobular and subpleural interstitial thickening with apico basal gradient.	No, survived, Non-VAP	Not Detected	Acinetobacter baumannii; Delftia acidovorans; Escherichia coli; Moraxella osloensis; Proteus mirabilis; Pseudomonas stutzeri	ABC-F, Erm, MPH, Sul, Tet	No antibiotics given	HR : 83/ min BP : 110/70mm Hg RR: 40/min SpO2 : 91 % on room air
18	SKMS.582312	70/Male	Community Acquired Pneumonia Type 1 Respiratory Failure	TLC 6.9; Creatinine 1.7	Urine routine examination showed occasional RBCs, 0-1 leukocyte. Blood & urine culture sterile.	NA	BAL for gram stain and fungus examination negative.	BAL for AFB stain, and GeneXpert negative.	Chest X-ray showed poorly defined opacity seen involving the upper and mid zone with partly obscuring the left hilar region, right CP minimally blunted. CT chest showed Partial left upper lobe consolidation suggestive of infective etiology, mild bilateral pleural effusion, left >right. Ground glassing is seen in the lower lobes and upper lobes.	No, survived, Non-VAP	Not Detected	Streptococcus mitis	No AMR genes	Ceftum: cephalosporin	HR: 90/min BP: 130/70 mm Hg SpO2: 91% on room air Chest: L>R crepts+
19	SHPS.148777	74/Male	B/L Pneumonia With Type 1 Respiratory Failure	TLC: 17.1	NA	NA	NA	NA	X-ray chest PA/AP done on revealed Bilateral lungs show prominent Broncho vascular markings with diffuse ground-glass haze on right side. CP angles are shallow. Cardiac size prominent with calcification of aortic knuckle. Trachea is central; no mediastinal shift is seen. Correlate clinically and with HRCT chest.	No, survived, Non-VAP	Not Detected	Stenotrophomonas maltophilia	16S RMTase, ABC-F, ANT(3''), MPH, NDM, OXA, Sul	No antibiotics given	HR: 98/min RR: 28/min, BP: 150/80 mm Hg SpO2 : 78 % on room air
20	SKDD.591159	74/Female	B/L Pneumonia With Sepsis	NA	NA	NA	NA	NA	NA	Yes, died, Non-VAP	Not Detected	Acinetobacter baumannii; Corynebacterium striatum; Klebsiella pneumoniae; Moraxella osloensis	ANT(3''), Dfr, Erm, MPH, NDM, OXA, Sul	No antibiotics given	SpO2: 80% HR:134
21	SKMS.416415	33/Female	Pneumonia	NA	NA	NA	NA	NA	Homogeneous opacities seen in left mid and left lower zone with moderate pleural effusion left. Right lung is clear. Heart size normal. Pneumonia left mid and lower zone- probably infective- Ct - New Rul Pneumoia Left Lung Consolidation Teicoplanin	NA	Streptococcus pneumoniae	Streptococcus pneumoniae	ABC-F, Tet	Tazact: penicillin; Claribid: Macrolide; Rifampincin, Pyrizinamide Ethambutol	HR: 88/min RR: 20 BP 110/70 POx (L/Min)(%) 95
22	SKCT.148975	30/Female	B/L Pneumonia	NA	NA	NA	NA	NA	CT chest revealed areas of consolidation and ground glass haziness in bilateral lower lobes (right >left) with mild interlobular septal thickening. Minimal lobulated right pleural effusion. Mildly enlarged lymph nodes are seen in the pre and paratracheal region measuring upto 24 x 15mm. minimal pericardial effusion is seen. X-Ray Chest: No Focal Lesion seen in the lung parenchyma. CP angles and d…	NA	Staphylococcus aureus; Influenza A	Pseudomonas aeruginosa; Staphylococcus aureus; Stenotrophomonas maltophilia	ABC-F; ANT(3''); Erm; MPH; OXA; Qnr; VIM	Benadon, Ethambutol, Pyrazinamide, Rcinex, Dalacin C, Pantocid Dsr, Teicoplanin	HR- 130/min; BP: 120/80mm Hg; RR-20/min SpO2- 95% on room air
23	SKDD.202822	65/Female	Atypical Pneumonia under evaluation	NA	NA	NA	NA	NA	CT chest multifocal patchy ground glass opacities with septalthickening. X-Ray Chest PA/AP View of Results: Thin fibrotic band is noted in the left upper zone. CP angles and domes of the diaphragm are normal. Both hila are normal. Pulmonary vasculature is n ormal. Cardiac size and configuration is normal. Trachea is central; no mediastinal shift is seen. Bony thorax and soft tissues of the chest …	NA	Not Detected	Streptococcus pneumoniae; Prevotella melaninogenica; Veillonella parvula	ABC-F; Erm; Tet	Azee, Magnex,	Pulse: 100/ min BP : 130/90 mmHg SPO2: 95% on room air Chest: Bilateral air entry+
24	SKMS.593023	68/Male	Bronchopneumonia under evalauation	NA	NA	NA	NA	NA	X-Ray Chest Results: Left lower zone shows opacity with blunting of left CP angle. Both hila are normal. Pulmonary vasculature is normal. Cardiac size and configuration is normal. Trachea is central; no mediastinal shift seen. CT findings reveal multiple subpleural areas of ground glassing, septal thickening and consolidation involving right middle lobe, inferior lingular segment and both lower l…	NA	Influenza A	Klebsiella pneumoniae; Klebsiella quasipneumoniae	ABC-F; ANT(3''); Dfr; DHA; Erm; MPH; OXA; Qnr; SHV; Sul; TEM	NA	Pulse: 95/ min BP: 140/80 mm Hg SPO2: 97% on room air Chest: Bilateral basal crepts+
25	SKDD.477814	72/Male	Aspiration Pneumonitis With Respiratory Failure	NA	NA	NA	NA	NA	X-Ray Chest PA/AP : In comparison with previous x-ray, there is no significant interval change.	NA	Escherichia coli; Klebsiella pneumoniae	Corynebacterium striatum; Klebsiella pneumoniae	AAC(6'); ABC-F;; ANT(3''); APH(3'); CTX-M; Dfr; Erm; MPH; OXA; Qnr; SHV; Sul; TEM	Meropenem, Bacillus Clausii, Clindamycin	Temperature 98.2F HR 78/Min RR: 20/Min BP 110/70mm Hg SpO2 98%
26	SKDD.885233	77/Male	Aspiration Pneumonitis, Sepsis; Candidemia C. Auris In Blood	NA	NA	NA	NA	NA	X-Ray Chest PA/AP tracheostomy noted Mildly prominent markings in upper zone. Lung parenchyma and CP angles are clear.	Yes, NA, died	Proteus spp.; Pseudomonas aeruginosa	Pseudomonas aeruginosa	16S RMTase; AAC(6'); ABC-F; ANT(3''; APH(3'); CrpP; MPH; Sul	Meropenem, Poly B, Tigiecycline	HR:192/min; BP 130/78 RR: 21 Temperature 98.3 F [36.8 C]
